# Supplementary material for: Parasite and Pesticide Impacts on the Bumblebee (Bombus terrestris) Haemolymph Proteome
Source: Int J Mol Sci. 2023 Mar 11;24(6):5384. doi: 10.3390/ijms24065384 (PMC10049270; doi:10.3390/ijms24065384)
Supplement: Supplementary file 1 [file ijms-24-05384-s001.zip]

Archive with 2 entries (2 files):
- ijms-2234278-supplementary.pdf
- Supp materials_tables_Askri et al_IJMS.xlsx
