# Supplementary material for: Parasite and Pesticide Impacts on the Bumblebee (Bombus terrestris) Haemolymph Proteome
Source: Int J Mol Sci. 2023 Mar 11;24(6):5384. doi: 10.3390/ijms24065384 (PMC10049270; doi:10.3390/ijms24065384)
Supplement: Supplementary file 1 [file ijms-24-05384-s001.zip › Supp materials_tables_Askri et al_IJMS.xlsx]

## Sheet: Table S1
	Total ions (number of peaks per comparison)	Significant ions adjusted p-value <0.0083 (0.05/6=0.0083 Bonferroni correction)	% age of significant ions				Stable ions	% age of significant ions
Amistar vs Crithi	202	154	76.2376			Amistar vs Crithi	23.7624	76.2376
Ami vs Crithi+Amistar	199	0	0			Ami vs Crithi+Amistar	100	0
Crit vs Amistar +Crithi	206	168	81.5534			Crit vs Amistar +Crithi	18.4466	81.5534
Control vs Amistar	208	160	76.9231			Control vs Amistar	23.0769	76.9231
Ctrl vs Crithi	203	0	0			Ctrl vs Crithi	100	0
Ctrl vs Crithi+Amistar	209	167	79.9043			Ctrl vs Crithi+Amistar	20.0957	79.9043
Crit vs Sulfo +Crithi	230	4	1.73913			Crit vs Sulfo +Crithi	98.2609	1.73913
Ctrl vs Crithi	214	0	0			Ctrl vs Crithi	100	0
Ctrl vs Sulfo	218	32	14.6789			Ctrl vs Sulfo	85.3211	14.6789
Ctrl vs Sulfo+Crithi	225	29	12.8889			Ctrl vs Sulfo+Crithi	87.1111	12.8889
Sulfo vs Sulfo+Crithi	229	40	17.4672			Sulfo vs Sulfo+Crithi	82.5328	17.4672
Sulfo vs Crithi	208	0	0			Sulfo vs Crithi	100	0
Ctrl vs Glypho	235	48	20.4255			Ctrl vs Glypho	79.5745	20.4255
Ctrl vs Crithi	214	0	0			Ctrl vs Crithi	100	0
Ctrl vs Glypho +Crithi	221	66	29.8643			Ctrl vs Glypho +Crithi	70.1357	29.8643
Glypho vs Glypho +Crithi	240	27	11.25			Glypho vs Glypho +Crithi	88.75	11.25
Crithi vs Glypho +Crithi	217	44	20.2765			Crithi vs Glypho +Crithi	79.7235	20.2765
Glypho vs Crithi	239	46	19.2469			Glypho vs Crithi	80.7531	19.2469

## Sheet: Table S2
Comparison	Immune peptide	Index	Mass (m/z)	DAve	PTTA	PWKW	PAD	Ave1 intensity	Ave2 intensity	StdDev1	StdDev2	Av2/Av1
Sulfo vs Crithidia	Apidaecin	64	1978.11	32.34	0.833	0.799	0.121	295.74	328.08	190.55	218.96	111
Control vs sulfo	Apidaecin	66	1978.16	6.98	0.967	1	0.0437	302.72	295.74	212.91	190.55	98
Crithidia vs Glypho + Crithidia	Apidaecin	63	1978.19	50.8	0.618	0.62	0.00892	328.08	378.88	218.96	254.56	115
Control vs Glyphosate + Crithidia	Apidaecin	65	1978.23	76.16	0.357	0.389	0.00272	302.72	378.87	212.91	254.57	125
Sulfo vs sulfo + Crithidia	Apidaecin	65	1978.23	84.14	0.314	0.278	0.0975	295.74	379.88	190.55	219.17	128
Control vs Crithidia II	Apidaecin	67	1978.25	25.36	0.816	0.85	0.0125	302.72	328.08	212.91	218.96	108
Glypho vs Glyphosate + Crithidia	Apidaecin	65	1978.28	41.96	0.904	0.758	0.00169	336.94	378.91	242.43	254.52	112
Glyphosate vs Crithidia	Apidaecin	68	1978.28	8.85	0.944	0.989	0.013	336.93	328.08	242.44	218.96	97
Crithidia vs sulfo + Crithidia	Apidaecin	63	1978.3	51.79	0.612	0.533	0.0211	328.08	379.88	218.96	219.17	116
Control vs Glypho	Apidaecin	68	1978.32	34.22	0.736	0.777	0.00428	302.72	336.94	212.9	242.43	111
Control vs sulfo + Crithidia	Apidaecin	65	1978.35	77.16	0.352	0.33	0.00666	302.72	379.88	212.91	219.17	125
Amistar vs Amistar + Crithidia	Apidaecin	71	1978.41	46.05	0.603	0.698	0.00525	658.65	704.7	129.37	98.14	107
Crithidia vs Amistar + Crithidia	Apidaecin	74	1978.45	455.72	< 0.000001	< 0.000001	4.6e-05	248.99	704.7	187.17	98.14	283
Control vs Amistar + Crithidia	Apidaecin	75	1978.5	465.76	< 0.000001	< 0.000001	0.0012	238.94	704.7	150.35	98.14	295
Amistar vs Crithidia	Apidaecin	74	1978.57	409.66	< 0.000001	1.3e-06	0.00174	658.65	248.99	129.37	187.17	38
Control vs Amistar	Apidaecin	76	1978.6	420.73	< 0.000001	< 0.000001	0.024	237.92	658.65	149.46	129.37	277
Control vs Crithidia I	Apidaecin	71	1978.61	10.05	0.936	0.992	0.0556	238.94	248.99	150.35	187.17	104
Sulfo vs Crithidia	Abaecin	132	4396.22	0.41	0.833	0.925	< 0.000001	2.88	2.47	2.82	2.11	86
Crithidia vs Glypho + Crithidia	Abaecin	134	4396.3	0.87	0.227	0.0347	< 0.000001	2.49	1.62	2.11	1.42	65
Crithidia vs Amistar + Crithidia	Abaecin	139	4396.35	2.08	0.0932	0.913	< 0.000001	1.1	3.18	0.48	5.55	289
Control vs Crithidia II	Abaecin	133	4396.39	0.05	0.959	0.953	< 0.000001	2.45	2.4	1.85	2.11	98
Amistar vs Amistar + Crithidia	Abaecin	134	4396.42	0.3	0.917	0.949	< 0.000001	2.91	3.21	3.5	5.54	110
Amistar vs Crithidia	Abaecin	138	4396.47	1.79	0.0869	0.658	< 0.000001	2.89	1.1	3.51	0.48	38
Control vs sulfo	Abaecin	137	4396.49	0.38	0.748	0.862	< 0.000001	2.44	2.82	1.85	2.83	116
Glyphosate vs Crithidia	Abaecin	141	4396.49	0.82	0.288	0.0233	< 0.000001	1.69	2.51	1.98	2.1	149
Control vs Glyphosate + Crithidia	Abaecin	135	4396.57	0.87	0.0874	0.0268	< 0.000001	2.46	1.59	1.85	1.42	65
Crithidia vs sulfo + Crithidia	Abaecin	141	4396.57	0.19	0.93	0.476	< 0.000001	2.42	2.23	2.11	2.79	92
Control vs Amistar + Crithidia	Abaecin	142	4396.67	1.87	0.134	0.927	< 0.000001	1.36	3.23	0.82	5.53	238
Sulfo vs sulfo + Crithidia	Abaecin	139	4396.67	0.61	0.634	0.266	< 0.000001	2.83	2.22	2.83	2.79	78
Control vs Glypho	Abaecin	140	4396.73	0.82	0.196	0.0134	< 0.000001	2.47	1.66	1.85	1.98	67
Glypho vs Glyphosate + Crithidia	Abaecin	139	4396.73	0.07	0.983	0.982	< 0.000001	1.65	1.58	1.98	1.42	96
Control vs Amistar	Abaecin	138	4396.8	1.52	0.143	1	< 0.000001	1.31	2.83	0.8	3.54	216
Control vs sulfo + Crithidia	Abaecin	141	4396.84	0.24	0.865	0.391	< 0.000001	2.4	2.16	1.85	2.81	90
Sulfo vs Crithidia	Chymotrypsin inhibitor	156	5937.41	4.67	0.887	0.896	0.154	118.79	114.12	55.88	57.55	96
Amistar vs Amistar + Crithidia	Chymotrypsin inhibitor	161	5937.5	13.12	0.572	0.722	< 0.000001	33.12	20	33.22	8.16	60
Control vs sulfo	Chymotrypsin inhibitor	161	5937.58	22.54	0.243	0.243	0.324	96.25	118.79	53.39	55.88	123
Crithidia vs Amistar + Crithidia	Chymotrypsin inhibitor	165	5937.59	73.68	< 0.000001	< 0.000001	< 0.000001	93.8	20.13	46.33	8.03	21
Crithidia vs Glypho + Crithidia	Chymotrypsin inhibitor	158	5937.7	1.08	0.96	0.941	0.0532	114.12	115.19	57.55	68.12	101
Sulfo vs sulfo + Crithidia	Chymotrypsin inhibitor	164	5937.72	17.36	0.46	0.418	0.242	118.79	101.43	55.88	53.78	85
Control vs Amistar + Crithidia	Chymotrypsin inhibitor	170	5937.77	49.96	1.39e-06	< 0.000001	< 0.000001	70.08	20.13	41.86	8.03	29
Control vs Crithidia II	Chymotrypsin inhibitor	158	5937.79	17.87	0.537	0.746	0.235	96.25	114.12	53.39	57.55	119
Control vs Glyphosate + Crithidia	Chymotrypsin inhibitor	162	5937.86	18.95	0.384	0.375	0.0365	96.25	115.19	53.39	68.12	120
Crithidia vs sulfo + Crithidia	Chymotrypsin inhibitor	167	5937.92	12.69	0.627	0.654	0.188	114.12	101.43	57.55	53.78	89
Amistar vs Crithidia	Chymotrypsin inhibitor	164	5937.93	60.25	5.72e-05	0.000407	0.000576	33.55	93.8	32.97	46.33	280
Glyphosate vs Crithidia	Chymotrypsin inhibitor	167	5937.94	3.76	0.899	0.983	0.294	117.88	114.12	69.49	57.55	97
Control vs Amistar	Chymotrypsin inhibitor	165	5937.97	36.82	0.0046	0.000387	4.27e-05	70.06	33.24	41.9	33.13	47
Control vs Crithidia I	Chymotrypsin inhibitor	158	5938.03	23.72	0.672	0.718	0.0236	70.08	93.8	41.86	46.33	134
Glypho vs Glyphosate + Crithidia	Chymotrypsin inhibitor	165	5938.06	2.76	0.983	0.969	0.0199	117.95	115.19	69.42	68.12	98
Control vs sulfo + Crithidia	Chymotrypsin inhibitor	166	5938.07	5.18	0.866	0.856	0.44	96.25	101.43	53.39	53.78	105
Control vs Glypho	Chymotrypsin inhibitor	168	5938.11	21.71	0.323	0.45	0.0808	96.25	117.95	53.39	69.42	123
Control vs Crithidia I	Abaecin	No abaecin peak detected	NA	NA	NA	NA	NA	NA	NA	NA	NA	NA

## Sheet: Table S3
Checked	Protein FDR Confidence: Combined	Master	Accession	Description	Exp. q-value: Combined	Sum PEP Score	Coverage [%]	# Peptides	# PSMs	# Unique Peptides	# AAs	MW [kDa]	calc. pI	Score Sequest HT: A Sequest HT	Score Sequest HT: B Sequest HT	Score Sequest HT: C Sequest HT	Score Sequest HT: D Sequest HT	Score Sequest HT: E Sequest HT	Score Sequest HT: F Sequest HT	Score Sequest HT: G Sequest HT	Score Sequest HT: H Sequest HT	Score Sequest HT: I Sequest HT	Score Sequest HT: J Sequest HT	Score Sequest HT: K Sequest HT	Score Sequest HT: L Sequest HT	# Peptides (by Search Engine): A Sequest HT	# Peptides (by Search Engine): B Sequest HT	# Peptides (by Search Engine): C Sequest HT	# Peptides (by Search Engine): D Sequest HT	# Peptides (by Search Engine): E Sequest HT	# Peptides (by Search Engine): F Sequest HT	# Peptides (by Search Engine): G Sequest HT	# Peptides (by Search Engine): H Sequest HT	# Peptides (by Search Engine): I Sequest HT	# Peptides (by Search Engine): J Sequest HT	# Peptides (by Search Engine): K Sequest HT	# Peptides (by Search Engine): L Sequest HT	Biological Process	Cellular Component	Molecular Function	Pfam IDs	Entrez Gene ID	Gene Symbol	Chromosome	KEGG Pathways	Ensembl Gene ID	# Protein Pathway Groups	# Razor Peptides	Abundance Ratio: (Crithidia) / (Control)
FALSE	High	Master Protein	XP_003397320.1	apolipophorins [Bombus terrestris]	0	1230.84	49	179	495	62	3371	375	8.24	107.5	132.68	336.03	232.56	225.79	144.18	136.28	41.34	161.36	186.3	86.66	71.69	23	22	65	51	49	27	30	9	25	36	21	15	transport	extracellular	transporter activity	Pf00094, Pf01347, Pf06448, Pf07464, Pf09172	100647222	LOC100647222	LG B08			0	123	0.659
FALSE	High	Master Protein	XP_033319719.1	apolipophorins isoform X2 [Bombus bifarius]	0	773.301	34	125	299	3	3372	375.3	8.32	58.99	70.59	173	141.08	140.73	94.06	98.01	21.23	113.12	123.47	54.1	45.69	13	14	43	36	33	17	20	5	18	26	12	10										0	6	6.588
FALSE	High	Master Protein	XP_033359002.1	apolipophorins [Bombus vosnesenskii]	0	753.256	33	120	291	1	3372	375.2	8.28	58.99	70.59	166.91	146.54	133.51	94.06	93.89	21.23	110.85	117.82	54.1	45.69	13	14	42	35	31	17	19	5	17	24	12	10										0	0	4.061
FALSE	High	Master Protein	XP_012163499.1	LOW QUALITY PROTEIN: vitellogenin [Bombus terrestris]	0	678.79	55	108	265	40	1779	202.4	6.28	23.67	69.85	225.93	143.02	151.48	50.66	54.98	7.18	39.07	92.24	50.19	18.12	8	17	42	36	33	15	15	2	8	20	14	4	transport		transporter activity	Pf00094, Pf01347, Pf09172	100650436	LOC100650436	LG B04			0	83	2.44
FALSE	High	Master Protein	XP_012172140.1	transferrin [Bombus terrestris]	0	470.138	79	54	151	24	706	77.7	6.96	18.93	48.3	173.09	84.13	87.29	15.35	72.08	9.86	24.17	79.45	13.07		3	10	23	21	19	3	13	3	3	15	2					Pf00405, Pf12974	100650460	LOC100650460	LG B15			0	36	4.194
FALSE	High	Master Protein	ACQ91623.1	vitellogenin [Bombus ignitus]	0	448.17	36	68	177	2	1772	201.9	6.09	18.43	37.44	138.77	86.57	92.14	44.56	42.44	3.03	27.51	73.65	39.26	14.95	6	8	26	19	21	12	12	1	6	15	10	3	transport		transporter activity	Pf00094, Pf01347, Pf09172						0	0	1.057
FALSE	High	Master Protein	XP_003486912.1	transferrin [Bombus impatiens]	0	271.199	47	31	85	1	707	77.8	7.21	3.18	30.65	90.85	57.97	54.93	12.52	23.29	2.49	19.62	25.72	9.26		1	6	15	15	10	2	7	1	2	6	1					Pf00405, Pf12974	100741895	LOC100741895			BIMP14863	0	0	100
FALSE	High	Master Protein	XP_012174357.1	uncharacterized protein LOC100647796 [Bombus terrestris]	0	172.679	87	19	134	19	193	21.4	5.67	41.08	69.01	93.21	17.18	29.11	71.16	34.68	24.91	70.67	64.45	15.68	25.97	6	7	3	4	6	4	6	4	5	9	2	5	transport	extracellular		Pf07464	100647796	LOC100647796				0	0	0.677
FALSE	High	Master Protein	XP_003400548.1	phenoloxidase 2 [Bombus terrestris]	0	160.927	60	29	52	11	692	79.9	6.51	33.62		44.01	30.57	21.79	11.7	24.16		6.17	16.08	12.61	10.77	6		7	6	4	3	6		2	4	3	2	metabolic process		catalytic activity	Pf00264, Pf00372, Pf03722, Pf03723	100648607	LOC100648607; PPO	LG B14			0	18	1.08
FALSE	High	Master Protein	XP_012175191.1	chitinase-like protein Idgf4 isoform X2 [Bombus terrestris]	0	160.898	62	24	60	18	434	48.1	7.5	13.59	6.41	42.1	32.08	33.64	10.44	19.87	3.4	17.02	38.22	6.79		3	1	7	7	7	2	5	1	4	4	2		metabolic process		catalytic activity	Pf00704	100650230	LOC100650230				0	6	2.747
FALSE	High	Master Protein	XP_020721343.1	antichymotrypsin-2 [Bombus terrestris]	0	153.636	51	21	45	11	408	45.8	6.58	24.43	18.33	53.83	9.99	21.76	4.77	26.34		16.52	19.26		5.44	4	3	10	2	6	1	4		4	3		1				Pf00079	100648482	LOC100648482	LG B11			0	10	2.274
FALSE	High	Master Protein	XP_003402792.1	general odorant-binding protein 56d [Bombus terrestris]	0	137.52	66	11	35	11	136	14.8	5.64		11.01	46.54	19.05	41.58		3.56			25		4.24		2	6	4	7		1			5		1				Pf01395	100649907	LOC100649907				0	0	2.249
FALSE	High	Master Protein	XP_012166540.1	superoxide dismutase [Cu-Zn], chloroplastic [Bombus terrestris]	0	127.739	63	10	37	10	187	20.1	6.99	22.14	21.82	40.17	39.25	14.98	13.75		12.76		25.68			2	2	4	7	2	2		2		2			metabolic process		metal ion binding	Pf00080	100642760	LOC100642760	LG B08			0	0	0.795
FALSE	High	Master Protein	XP_020721219.1	glycine-rich cell wall structural protein [Bombus terrestris]	0	104.306	9	11	52	5	512	41.5	9.39	19.79	54.42	9.23	3.44	5.33	17.17	12.22	8.15	2.55	26.4	2.52	27.16	6	4	2	1	1	3	2	2	1	4	1	3					100651094	LOC100651094	LG B11			0	6	0.064
FALSE	High	Master Protein	XP_033366273.1	phenoloxidase 1 [Bombus vosnesenskii]	0	93.57	43	20	32	3	692	79.8	6.65	23.6	3.95	18.83	13.95	14.68	12	13.44			5.03	17.39	5.49	4	1	5	4	2	3	3			1	4	1										0	0	5.819
FALSE	High	Master Protein	XP_012167632.1	beta-1,3-glucan-binding protein 1 [Bombus terrestris]	0	91.448	32	12	23	12	475	53.9	6.13	5.56	2.47	14.01	2.22	36.47	14.49	13.57			9.51			1	1	2	1	7	2	3			3							100647662	LOC100647662	LG B09			0	0	1.56
FALSE	High	Master Protein	XP_003402576.2	serine protease inhibitor 3/4, partial [Bombus terrestris]	0	79.87	55	14	23	5	313	35.3	8.43	9.63		20.37	10.65	23.63		9.93		2.75	10.49	4.32	4.44	1		3	3	6		1		1	2	1	1				Pf00079	100652301	LOC100652301				0	2	10.434
FALSE	High	Master Protein	XP_003397300.2	uncharacterized protein LOC100644683 [Bombus terrestris]	0	74.535	13	12	26	12	1130	128.1	8.25	11.52	14.33	3.88	8.15	8.76		5.5	24.09	4.46	17.75	5.6	4.55	2	3	1	3	1		2	5	1	4	1	1				Pf00135, Pf07859	100644683	LOC100644683	LG B08			0	0	0.825
FALSE	High	Master Protein	XP_033310942.1	glycine-rich cell wall structural protein 1.8-like [Bombus bifarius]	0	69.985	4	7	26	1	629	49.7	9.17	6.92	29.22	9.23	3.44	5.33	17.17		4.46		23.77	3.24	9.22	2	1	2	1	1	3		1		3	1	2										0	0	0.01
FALSE	High	Master Protein	XP_024222309.1	glycine-rich protein 5 isoform X1 [Bombus impatiens]	0	67.841	9	7	26	1	303	26.1	9.39	9.58	29.22	9.23	3.44	5.33	17.17		4.46		23.77		9.22	3	1	2	1	1	3		1		3		2										0	0	5.05
FALSE	High	Master Protein	KOX79720.1	Transferrin [Melipona quadrifasciata]	0	65.924	15	10	27	1	707	77.7	6.86		3.05	25.41	18.79	21.56		11.73		2.91	10.46				1	6	6	3		3		1	2			transport	extracellular	metal ion binding	Pf00405, Pf12974						0	0	100
FALSE	High	Master Protein	ABS84820.1	polyprotein [Slow bee paralysis virus]	0	64.758	4	10	18	3	2964	336.1	6.76	6.43			12.02	35.03					14.72			2			3	7					3			metabolic process	membrane	catalytic activity;nucleotide binding;RNA binding;structural molecule activity	Pf00073, Pf00548, Pf00680, Pf00910	9121914	HBSPV_gp1				0	0	0.538
FALSE	High	Master Protein	XP_003393266.1	uncharacterized protein LOC100643149 [Bombus terrestris]	0	59.295	43	9	29	7	327	36.9	4.61		5.45	33.64	19.74	3.74		5.7	2.63	3.24	19.35				2	5	4	2		1	1	1	5							100643149	LOC100643149	LG B01			0	2	0.491
FALSE	High	Master Protein	XP_003398424.1	serine protease inhibitor 88Ea [Bombus terrestris]	0	59.122	42	10	19	10	448	50	6.54	8.39		4.22	19.9	14.27	6.24	5.88			20.18	4.78		2		1	4	3	2	1			3	1					Pf00079	100644450	LOC100644450	LG B10			0	0	1.078
FALSE	High	Master Protein	QGQ63527.1	immune responsive protein [Bombus lantschouensis]	0	55.237	33	8	13	8	275	30.7	7.18	13.46		11.52	7.45	6.96	3.78	6.63			4.38			3		3	1	1	1	1			1												0	0	13.383
FALSE	High	Master Protein	XP_020719699.1	ejaculatory bulb-specific protein 3 isoform X1 [Bombus terrestris]	0	52.044	70	10	16	10	128	14.7	6.15	4.31		13.12	5.98	8.47		5.85		3.2	2.73	6.34	5.23	1		1	2	2		1		1	2	2	1				Pf03392	100646145	LOC100646145	LG B07			0	0	1.267
FALSE	High	Master Protein	ADI46683.1	polyprotein [Slow bee paralysis virus]	0	50.762	5	12	17	5	2964	336.1	6.67	2.61			7.87	45.15	3.64				2.08			1			2	9	1				1			metabolic process	membrane	catalytic activity;nucleotide binding;RNA binding;structural molecule activity	Pf00073, Pf00548, Pf00680, Pf00910						0	7	2.33
FALSE	High	Master Protein	AFX62371.1	chitin binding protein [Bombus terrestris]	0	50.059	45	2	9	2	78	8.6	5.17			14.91	15.46	6.58					9.15					1	2	1					2			metabolic process	extracellular		Pf01607	100645163	LOC100645163	LG B04			0	0	100
FALSE	High	Master Protein	XP_012148156.1	PREDICTED: apolipophorins [Megachile rotundata]	0	48.185	3	9	30	1	3378	374.6	8.27			17.16	12.51	29.34	5.56			10.62	8.13		7.04			4	3	8	1			2	2		2	transport		transporter activity	Pf00094, Pf01347, Pf06448, Pf09172	100878905	LOC100878905				0	1	100
FALSE	High	Master Protein	XP_020722259.1	trithorax group protein osa [Bombus terrestris]	0	47.368	18	6	10	6	736	78.3	8.87		2.8	15.14		10.76	4.39				3.75		4.23		1	3		1	1				1		1					100643423	LOC100643423	LG B14			0	0	2.668
FALSE	High	Master Protein	XP_003401093.1	spermine oxidase [Bombus terrestris]	0	46.917	31	13	15	13	492	55.9	5.25	2.58		3.9	6.6	10.13	3.48	7.81		2.83	1.66	9.86		1		1	2	3	1	2		1	1	3		metabolic process		catalytic activity	Pf01593, Pf13450	100645349	LOC100645349	LG B15			0	0	0.666
FALSE	High	Master Protein	XP_003394690.1	leucine-rich repeat-containing protein 15 isoform X1 [Bombus terrestris]	0	46.662	13	9	18	8	689	77.5	6.07	3.75		13.51	2.18	14.49	4.21		6.53	3.22	9	4.09		1		3	1	4	1		2	1	2	1				protein binding	Pf01462, Pf12799, Pf13855	100643923	LOC100643923	LG B03			0	1	0.699
FALSE	High	Master Protein	XP_020719744.1	serine proteinase stubble [Bombus terrestris]	0	46.637	23	8	16	8	472	51.9	5.6			11.89	5.21	14.17	4.69	4.1		8.58	6.2					3	1	3	1	1		2	1						Pf00089	100648752	LOC100648752	LG B08			0	0	1.987
FALSE	High	Master Protein	XP_031847327.1	transferrin [Nomia melanderi]	0	45.995	14	9	20	2	728	79.2	6.05		3.05	17.58	20.26	6.26		3.62		2.91					1	4	6	2		1		1													0	0	100
FALSE	High	Master Protein	XP_012173019.1	hemocytin isoform X1 [Bombus terrestris]	0	45.99	4	9	11	9	3944	440.7	5.16			10.19	7.98	24.38										2	2	6								metabolic process	extracellular		Pf00094, Pf00754, Pf01607, Pf01826, Pf08742, Pf13330	100642980	LOC100642980	LG B16			0	0	8.608
FALSE	High	Master Protein	XP_020722610.1	fibrillin-2 [Bombus terrestris]	0	41.86	12	10	17	9	1549	168.1	5.49			14.36	11.88	16.84					2.15					4	5	5					1						Pf09402	100644464	LOC100644464	LG B15			0	1	23.574
FALSE	High	Master Protein	XP_031841889.1	apolipophorins [Nomia melanderi]	0	40.598	3	9	25	3	3387	375	7.53		3.42	9.11	10	11.21		18.85	7.19	9.2	13.76				1	2	2	3		5	1	2	3												0	0	0.475
FALSE	High	Master Protein	XP_012175414.1	centromere-associated protein E isoform X1 [Bombus terrestris]	0	39.503	13	6	12	6	551	63.1	5.57	2.52		20.96	3.16	2.95	7.99	2.92		5.2				1		4	1	1	2	1		1							Pf12252	100645857	LOC100645857				0	0	0.902
FALSE	High	Master Protein	XP_020721177.1	uncharacterized protein LOC100648602 [Bombus terrestris]	0	38.151	9	8	14	3	877	98.2	6.01	7.56		17.89		12.76					4.06	4.32	4.44	2		4		4					1	1	1				Pf00079	100648602	LOC100648602	LG B11			0	0	3.614
FALSE	High	Master Protein	XP_003394564.1	neurofilament heavy polypeptide [Bombus terrestris]	0	37.778	17	4	7	4	476	51.7	4.67	4.89	5.08		3.88						22.45			1	1		1						2							100647892	LOC100647892	LG B03			0	0	0.841
FALSE	High	Master Protein	XP_003401213.2	uncharacterized protein LOC100650789 [Bombus terrestris]	0	37.638	58	7	14	7	129	13.8	8.35		3.65	7.85			8.34	12.73	2.46	8.2	9.01	3.01			1	2			2	3	1	2	2	1						100650789	LOC100650789	LG B15			0	0	1.667
FALSE	High	Master Protein	XP_003393509.2	uncharacterized protein LOC100644671 [Bombus terrestris]	0	35.57	13	5	10	5	647	73.7	6.39	8.13			3.96				5.84	7.26	4.93	0	5.9	2			1				1	1	1	1	2					100644671	LOC100644671	LG B01			0	0	0.151
FALSE	High	Master Protein	XP_026667468.1	chitinase-like protein EN03 isoform X1 [Ceratina calcarata]	0	32.144	24	6	19	2	440	48.7	7.21	1.93		22.92	8.65	2.64	2.62	4.48		3.59	15.19			1		4	2	1	1	1		1	2												0	0	15.936
FALSE	High	Master Protein	XP_003394487.1	angiotensin-converting enzyme [Bombus terrestris]	0	32.048	17	7	8	6	642	74.4	5.2	3.63		10.42		10.18					8.44			1		3		2					2			metabolic process	membrane	catalytic activity	Pf01401	100648126	LOC100648126	LG B03			0	1	0.935
FALSE	High	Master Protein	XP_020719973.1	fibroin heavy chain isoform X1 [Bombus terrestris]	0	31.672	12	4	4	4	796	72.7	8.87				15.04						5.33						3						1							100646348	LOC100646348	LG B09			0	0	7.947
FALSE	High	Master Protein	XP_003393256.1	BMP-binding endothelial regulator protein [Bombus terrestris]	0	31.444	27	4	7	4	318	35.1	5.12			5.14	3.68	10.5					7.84					1	1	2					1							100652150	LOC100652150	LG B01			0	0	8.765
FALSE	High	Master Protein	XP_003398135.1	glyceraldehyde-3-phosphate dehydrogenase 2 [Bombus terrestris]	0	31.148	20	5	7	2	333	35.7	8.43	12.6			6.4		7.36		4.63					2			2		2		1					metabolic process		catalytic activity	Pf00044, Pf02800	100648830	LOC100648830; GAPDH	LG B10			0	3	1.46
FALSE	High	Master Protein	XP_032455210.1	arginine kinase isoform X1 [Nasonia vitripennis]	0	29.719	14	6	10	1	402	45.3	6.9	9.84	5.01	7	3.04	2.65	5.76			2.01				2	1	2	2	1	1			1													0	5	0.734
FALSE	High	Master Protein	XP_003398082.1	poly(U)-specific endoribonuclease homolog isoform X1 [Bombus terrestris]	0	28.02	7	2	3	2	682	70.8	9.41				8.79	4.13	6.19										1	1	1									catalytic activity	Pf09412	100642339	LOC100642339	LG B10			0	0	12.208
FALSE	High	Master Protein	KAF7386805.1	hypothetical protein HZH66_011257 [Vespula vulgaris]	0	27.834	15	6	9	1	379	42.4	5.74	9.84	5.01	7	1.53		5.76			4.49				2	1	2	1		1			2													0	0	0.01
FALSE	High	Master Protein	PBC34817.1	Apolipophorin [Apis cerana cerana]	0	27.728	3	8	14	1	3438	383.9	8.54	6.08	3.07	10.57	3.51	3.25		4.45		3.23	5.6	2.97		2	1	4	1	1		1		1	1	1					Pf00094, Pf01347, Pf06448, Pf09172						0	0	0.888
FALSE	High	Master Protein	XP_017879492.1	apolipophorins [Ceratina calcarata]	0	27.633	3	9	37	1	3346	371.3	7.49	2.85	2.97	35.62	25.55	9.23				5.47	11.37	6.14		1	1	5	3	3				1	3	2					Pf00094, Pf01347, Pf04108, Pf06448, Pf09172, Pf12889, Pf13646	108624600	LOC108624600				0	0	15.865
FALSE	High	Master Protein	C0HKX3.1	RecName: Full=Apidaecin Bb +A; Contains: RecName: Full=Apidaecin Bb -A	0	25.524	100	2	54	2	17	2	11.71	55.46	25.08	14.67	13.63	9.11	7.67		64.67	7.94	17.35		9.11	2	1	2	1	1	2		2	1	2		2	defense response;response to stimulus	extracellular								0	0	0.442
FALSE	High	Master Protein	XP_003402713.2	uncharacterized protein LOC100650183 [Bombus terrestris]	0	25.139	22	6	6	6	733	82.4	6.38				4.98	15.25					3.22						1	4					1						Pf01244	100650183	LOC100650183				0	0	3.958
FALSE	High	Master Protein	XP_026827010.1	glycine-rich cell wall structural protein isoform X1 [Ooceraea biroi]	0	24.466	4	2	6	1	595	49.3	8.48	3.38			3.44		8.3		3.35		4.21			1			1		1		1		1												0	0	0.011
FALSE	High	Master Protein	XP_003393033.1	plasma protease C1 inhibitor [Bombus terrestris]	0	24.035	6	4	6	4	848	96.3	7.64			7.52	3.11	3.83		2.79			3.6					2	1	1		1			1						Pf00079	100644115	LOC100644115	LG B01			0	0	12.637
FALSE	High	Master Protein	KOX79496.1	Phenoloxidase subunit 1 [Melipona quadrifasciata]	0	24.024	9	5	7	1	719	83.3	7.23	3.15	5.93	8			2.96			2.95		3.59		1	1	2			1			1		1		metabolic process		catalytic activity;metal ion binding	Pf00264, Pf00372, Pf03722, Pf03723						0	0	100
FALSE	High	Master Protein	XP_012170795.1	peptidoglycan-recognition protein SC2 [Bombus terrestris]	0	23.033	35	4	6	4	194	21.3	8.68			6.28	4.97	6.52				6.08						1	1	1				1				metabolic process		catalytic activity	Pf01510	105666394	LOC105666394	LG B13			0	0	9.012
FALSE	High	Master Protein	XP_033175758.1	apolipoprotein D isoform X1 [Bombus impatiens]	0	22.355	7	1	8	1	296	33.1	7.34	10.93	15.94				5.33			4.49				1	1				1			1													0	0	0.251
FALSE	High	Master Protein	XP_003393186.2	uncharacterized protein LOC100644429 isoform X1 [Bombus terrestris]	0	21.946	16	4	7	2	365	41.2	4.84			2.5	5.36	4.71					8.51					1	2	1					3							100644429	LOC100644429	LG B01			0	0	18.057
FALSE	High	Master Protein	KYN31320.1	hypothetical protein ALC56_14201 [Trachymyrmex septentrionalis]	0	20.905	1	5	19	1	3429	381.9	7.5	5.54		16.93	9.47	4.16	2.75	3.19		5.47	5.11			1		5	2	1	1	1		1	1			metabolic process;transport		transporter activity	Pf00094, Pf01347, Pf04108, Pf05478, Pf06448, Pf09172, Pf12889	108755385	LOC108755385				0	0	0.571
FALSE	High	Master Protein	AAQ90412.1	defensin [Bombus ignitus]	0	20.775	39	5	14	4	96	10.6	6.99	10.35		6.83	9.76	8.31			5.57		5.17			2		2	1	3			1		1			defense response;response to stimulus			Pf01097						0	1	2.206
FALSE	High	Master Protein	D8KY58.1	RecName: Full=Kunitz-type serine protease inhibitor Bt-KTI; Flags: Precursor	0	20.411	32	2	14	2	82	9	6.71	1.84		12.75		9.82	1.77			2.17	10.36			1		2		2	1			1	2			regulation of biological process	extracellular	enzyme regulator activity	Pf00014	100631053	SPI; LOC100631053	LG B06			0	0	6.455
FALSE	High	Master Protein	XP_011882257.1	PREDICTED: glyceraldehyde-3-phosphate dehydrogenase-like [Vollenhovia emeryi]	0	19.947	20	4	6	1	333	35.6	8.19	6.89			3.69		7.36		4.63					2			1		2		1					metabolic process		catalytic activity	Pf00044, Pf02800	105569977	LOC105569977				0	0
FALSE	High	Master Protein	EFN81249.1	Apolipophorins [Harpegnathos saltator]	0	19.822	1	6	15	1	3382	380	6.92			12.89	3.51	9.96	5.56		2.35	5.16			2.49			4	1	3	1		1	1			1	cell organization and biogenesis;metabolic process;transport	cytoskeleton;membrane	transporter activity	Pf00094, Pf01347, Pf04108, Pf05282, Pf06160, Pf06448, Pf09172, Pf09602	105186170	LOC105186170				0	0	0.01
FALSE	High	Master Protein	XP_012288842.1	transferrin isoform X2 [Orussus abietinus]	0	19.743	9	4	6	1	712	77.7	5.8			10.35	3.38	4.24				2.91						2	1	1				1							Pf00405, Pf12974	105704323	LOC105704323				0	0	100
FALSE	High	Master Protein	XP_016769017.1	chitinase-like protein EN03 isoform X1 [Apis mellifera]	0	19.571	23	6	13	2	444	49.3	7.78	1.93		10.09	2.15	5.95		4.48			8.62			1		2	1	2		1			2			metabolic process		catalytic activity	Pf00704	413324	LOC413324	LG8			0	0	16.403
FALSE	High	Master Protein	XP_033355618.1	papilin isoform X1 [Bombus vosnesenskii]	0	19.274	3	5	5	4	2932	319.7	4.69					14.63					3.59							4					1												0	1	2.321
FALSE	High	Master Protein	XP_033193223.1	proteoglycan 4-like isoform X2 [Bombus vancouverensis nearcticus]	0	19.26	8	3	5	3	715	74.7	4.92		5.07			3.15	5.42		2.66	4.44					1			1	1		1	1													0	0	0.123
FALSE	High	Master Protein	XP_003401209.1	four-domain proteases inhibitor [Bombus terrestris]	0	19.004	41	2	3	2	135	14.3	6.02	4.1			11.77									1			1											protein binding	Pf00050, Pf07648	100650221	LOC100650221	LG B15			0	0	97.636
FALSE	High	Master Protein	AAP93581.1	CuZn superoxide dismutase [Apis mellifera ligustica]	0	18.513	13	2	3	2	152	15.6	6.71					8.29	5.38											2	1							metabolic process;response to stimulus		antioxidant activity;catalytic activity;metal ion binding	Pf00080	409398	Sod1	LG8			0	0	0.554
FALSE	High	Master Protein	TRYP_PIG|	TRYP_PIG|	0	17.903	21	3	4	3	231	24.4	7.18			2.14			5.59		5.18		5.57					1			1		1		1												0	0	0.194
FALSE	High	Master Protein	XP_012175299.1	modular serine protease [Bombus terrestris]	0	17.901	10	4	4	4	651	70.9	6.21				5.58	12.33											1	3								metabolic process		catalytic activity;protein binding	Pf00057, Pf00089, Pf12999	100646646	LOC100646646				0	0	22.891
FALSE	High	Master Protein	XP_014488121.1	PREDICTED: apolipophorins [Dinoponera quadriceps]	0	17.64	1	6	20	2	3383	377.7	6.89	3.69		18.57	11.5	6.82		3.55		5.47	5.11			1		5	3	2		1		1	1			transport		transporter activity	Pf00094, Pf01347, Pf06448, Pf09172, Pf12889	106751662	LOC106751662				0	0	0.906
FALSE	High	Master Protein	XP_012163961.1	LOW QUALITY PROTEIN: putative cysteine proteinase CG12163 [Bombus terrestris]	0	17.603	5	3	4	3	884	100.1	5.73			6.01			7.59					3.92				1			2					1		metabolic process		catalytic activity;enzyme regulator activity	Pf00031, Pf00112, Pf08246	100652275	LOC100652275	LG B05			0	0	0.784
FALSE	High	Master Protein	PBC33124.1	APD-3 protein [Apis cerana cerana]	0	17.046	13	2	2	2	286	25.4	6.35	4.4								8.25				1								1													0	0	0.219
FALSE	High	Master Protein	XP_012175644.1	uncharacterized protein LOC105667096 [Bombus terrestris]	0	14.925	35	2	3	2	143	15.7	8.47								14.89												2									105667096	LOC105667096	LG B02			0	0	0.148
FALSE	High	Master Protein	XP_020718755.1	serine protease easter-like [Bombus terrestris]	0	14.788	12	3	4	3	398	43.9	6.54			2.02	3.01	3.3					4.26					1	1	1					1						Pf00089, Pf09342, Pf12032	110119301	LOC110119301	LG B05			0	0	1.416
FALSE	High	Master Protein	ADB29130.1	hymenoptaecin, partial [Bombus terrestris]	0	14.603	27	3	5	3	118	13	9.63	10.08			2.57				2.67					3			1				1									100631061	LOC100631061				0	0	2.31
FALSE	High	Master Protein	XP_012169463.2	LOW QUALITY PROTEIN: alaserpin [Bombus terrestris]	0	14.507	12	5	11	1	405	45.3	5.67			7.73	5.04	11.54		3.96			4.12					2	2	3		1			1						Pf00079	100648833	LOC100648833	LG B11			0	2	4.399
FALSE	High	Master Protein	XP_003393341.1	peritrophin-1 [Bombus terrestris]	0	14.393	32	3	5	3	110	12.3	6.89			7.63		5.04	3.76				4.18					2		1	1				1			metabolic process	extracellular		Pf01607	100642915	LOC100642915	LG B01			0	0	2.998
FALSE	High	Master Protein	XP_012169306.1	LOW QUALITY PROTEIN: uncharacterized protein LOC100646956 [Bombus terrestris]	0	14.27	10	4	4	4	829	93	6.61		4.48	3.02	2.91	2.87									1	1	1	1												100646956	LOC100646956	LG B11			0	0	7.712
FALSE	High	Master Protein	XP_033189693.1	antichymotrypsin-2-like isoform X4 [Bombus vancouverensis nearcticus]	0	13.947	12	5	11	1	401	44.7	6.42			7.73	10.87	10.81										2	3	3																	0	0	0.173
FALSE	High	Master Protein	XP_017765923.1	PREDICTED: vitellogenin-like [Eufriesea mexicana]	0	13.055	2	4	4	1	1775	199.4	6.7				0	4.03				3.11	3.14						1	1				1	1						Pf00094, Pf01347, Pf09172	108554977	LOC108554977				0	0	1.148
FALSE	High	Master Protein	XP_033330325.1	chitinase-like protein EN03 [Megalopta genalis]	0	12.103	13	4	14	1	434	48	7.01	7.3		9.85	2.15	2.64		4.48		3.59	9.33			2		2	1	1		1		1	1												0	0	2.526
FALSE	High	Master Protein	XP_033184756.1	omega-conotoxin-like protein 1 [Bombus vancouverensis nearcticus]	0	11.959	17	1	8	1	81	9.1	8.79			16.18		3.92			4.51		3.59					1		1			1		1												0	0	6.243
FALSE	High	Master Protein	XP_003393340.1	peritrophin-1 [Bombus terrestris]	0	11.895	28	2	3	2	112	12.5	4.88					8.47					0							1					1			metabolic process	extracellular		Pf01607	100642795	LOC100642795	LG B01			0	0	25.41
FALSE	High	Master Protein	XP_003398804.1	gamma-glutamyl hydrolase A [Bombus terrestris]	0	11.14	27	5	7	5	322	36.6	8.44			5.22	0	0		3.33								2	2	1		1						metabolic process		catalytic activity	Pf00117, Pf07722	100651812	LOC100651812	LG B11			0	0	30.423
FALSE	High	Master Protein	XP_003403150.1	beta-ureidopropionase [Bombus terrestris]	0	11.076	14	3	3	3	375	42.3	6.19	5.23		4.65							3.71			1		1							1			metabolic process		catalytic activity	Pf00795	100647051	LOC100647051				0	0	3.142
FALSE	High	Master Protein	XP_003395667.1	ecdysteroid-regulated 16 kDa protein [Bombus terrestris]	0	10.699	46	5	8	5	156	16.8	7.15			5.28	2.23	4.49					0					3	1	2					1						Pf02221	100643802	LOC100643802	LG B05			0	0	33.073
FALSE	High	Master Protein	XP_012164498.1	protein artichoke [Bombus terrestris]	0	10.594	4	3	4	3	870	100.7	6.05				9.78	4.02											3	1										protein binding	Pf12799, Pf13855	100650035	LOC100650035	LG B05			0	0	12.408
FALSE	High	Master Protein	EZA62925.1	Angiotensin-converting enzyme [Ooceraea biroi]	0	10.401	5	2	3	1	643	73.9	5.44	3.63				6.38		5.14						1				1		1						metabolic process	membrane	catalytic activity;metal ion binding	Pf01401	105277505	LOC105277505				0	0	1.108
FALSE	High	Master Protein	XP_008560242.1	PREDICTED: apolipophorins [Microplitis demolitor]	0	10.207	1	4	14	1	3394	378.8	7.24			10.06	9.47	4.16				5.47	7.25					3	2	1				1	2			transport		protein binding;transporter activity	Pf00094, Pf01347, Pf03938, Pf06133, Pf06448, Pf09172, Pf13646	103580311	LOC103580311				0	0	3.816
FALSE	High	Master Protein	XP_012174803.1	myrosinase 1 [Bombus terrestris]	0	9.98	6	3	3	3	496	56.5	6.27			3.59		2.06		4.13								1		1		1						metabolic process		catalytic activity	Pf00150, Pf00232	100647759	LOC100647759				0	0	30.713
FALSE	High	Master Protein	XP_012167738.1	protein windpipe [Bombus terrestris]	0	9.95	5	2	2	2	698	76.6	4.78					3.15	2.93											1	1									protein binding	Pf12799, Pf13855	100646790	LOC100646790	LG B10			0	0	0.981
FALSE	High	Master Protein	XP_017880932.1	leucine-rich repeat-containing protein 15-like [Ceratina calcarata]	0	9.662	4	3	3	2	673	76.3	6.13			3.24	2.33	3.2										1	1	1											Pf01462, Pf12799, Pf13855	108625414	LOC108625414				0	0	3.064
FALSE	High	Master Protein	XP_011872067.1	PREDICTED: transferrin [Vollenhovia emeryi]	0	9.64	10	5	6	2	709	77.5	5.86			5.7	3.13	2.41				2.91						1	2	1				1							Pf00405, Pf12974	105564363	LOC105564363				0	0	100
FALSE	High	Master Protein	XP_012176736.1	lysosomal alpha-mannosidase isoform X1 [Bombus terrestris]	0	9.6	4	2	3	2	998	114.2	6.07	3.49		4.23		3.9								1		1		1								metabolic process		catalytic activity;metal ion binding	Pf01074, Pf07748, Pf09261	100651034	LOC100651034	LG B04			0	0	0.629
FALSE	High	Master Protein	XP_003396646.1	uncharacterized protein LOC100644966 [Bombus terrestris]	0	9.343	31	3	3	3	100	11.1	6.68			8.12		2.02										2		1												100644966	LOC100644966	LG B07			0	0	4.063
FALSE	High	Master Protein	AFX62368.1	chymotrypsin inhibitor [Bombus terrestris]	0	8.894	44	3	7	3	75	8.3	7.43				2.72	4.84					3.4						2	2					1						Pf01826	100645263	CI; LOC100645263	LG B15			0	0	86.37
FALSE	High	Master Protein	KMQ96173.1	60 kda heat shock mitochondrial [Lasius niger]	0	8.579	6	2	2	2	571	60.6	5.76	1.66				4.08								1				1								metabolic process	cytoplasm	nucleotide binding	Pf00118						0	0	0.01
FALSE	High	Master Protein	XP_020723953.1	uncharacterized protein LOC110120267, partial [Bombus terrestris]	0	8.566	13	2	2	2	266	30.8	4.78			4.44	0											1	1													110120267	LOC110120267				0	0	100
FALSE	High	Master Protein	XP_003402217.1	cathepsin L [Bombus terrestris]	0	7.751	10	2	3	2	343	38.4	6.9							2.94		10.04										1		1				metabolic process		catalytic activity	Pf00112, Pf08246	100645780	LOC100645780	LG B18			0	0	0.984
FALSE	High	Master Protein	XP_031836766.1	defensin [Nomia melanderi]	0	7.623	27	2	6	1	97	10.7	7.15			3.21		7.37			5.57							1		2			1														0	0	100
FALSE	High	Master Protein	XP_018396573.1	PREDICTED: phenoloxidase 2-like [Cyphomyrmex costatus]	0	7.333	4	2	3	1	694	79.6	6.81	3.15		2.01								3.59		1		1								1		metabolic process		catalytic activity;metal ion binding	Pf00264, Pf00372, Pf03722, Pf03723	108774863	LOC108774863				0	0	1.325
FALSE	High	Master Protein	XP_033329599.1	apolipophorins [Megalopta genalis]	0	7.048	1	3	13	1	3342	368.8	7.71			9.86	5.96	7.04				5.47	5.11					3	1	2				1	1												0	0	0.78
FALSE	High	Master Protein	AAQ90411.1	abaesin [Bombus ignitus]	0	6.918	21	1	6	1	58	6.5	9.85				9.86	3.7		3.29	2.41								1	1		1	1					coagulation;defense response;response to stimulus	extracellular		Pf08026						0	0	23.23
FALSE	High	Master Protein	XP_012136487.1	PREDICTED: transketolase isoform X1 [Megachile rotundata]	0	6.706	2	1	1	1	812	88	7.56					4.53												1								development;metabolic process	nucleus	catalytic activity;metal ion binding;protein binding	Pf00097, Pf00456, Pf00676, Pf02775, Pf02779, Pf02780, Pf03145, Pf09364, Pf13292, Pf13639, Pf13923, Pf14634	100881194	LOC100881194				0	0	0.554
FALSE	High	Master Protein	XP_011633964.1	chitinase-like protein Idgf4 isoform X1 [Pogonomyrmex barbatus]	0	6.684	7	3	3	2	459	51.2	7.56	1.93		2.99							4.25			1		1							1			metabolic process		catalytic activity	Pf00704	105425093	LOC105425093				0	0	0.425
FALSE	High	Master Protein	XP_031368537.1	fibrillin-1-like [Apis dorsata]	0	6.608	1	2	3	1	2599	281.3	5.1			3.32		2.87										2		1																	0	0	100
FALSE	High	Master Protein	XP_033320019.1	interferon-related developmental regulator 1-like [Bombus bifarius]	0	6.553	3	1	1	1	800	89.7	6.55				3.04												1																		0	0	100
FALSE	High	Master Protein	KZC06285.1	Neuroglian, partial [Dufourea novaeangliae]	0	6.134	1	1	3	1	2115	238.2	6.28		2.91							3.38		3.13			1							1		1		regulation of biological process	membrane;nucleus	protein binding	Pf00041, Pf00047, Pf02820, Pf07679, Pf07686, Pf12140, Pf13882, Pf13895, Pf13927						0	0	0.875
FALSE	High	Master Protein	ABV68875.1	ferritin [Bombus ignitus]	0	6.109	12	2	2	2	217	24.5	7.42			3.59		3.41										1		1								cellular homeostasis;metabolic process;transport		catalytic activity;metal ion binding	Pf00210						0	0	100
FALSE	High	Master Protein	XP_031365491.1	papilin isoform X1 [Apis dorsata]	0	5.89	1	2	2	1	2883	315.4	4.7					5.8												2																	0	0	2.632
FALSE	High	Master Protein	XP_017753732.1	PREDICTED: collagen alpha-1(IV) chain-like [Eufriesea mexicana]	0	5.871	2	1	1	1	716	76.3	8.88			4												1														108546252	LOC108546252				0	0	100
FALSE	High	Master Protein	XP_012170810.1	enolase [Bombus terrestris]	0	5.689	4	1	1	1	434	47.1	6.64					4.19												1											Pf00113, Pf03952, Pf13378	100648533	LOC100648533	LG B13			0	0	100
FALSE	High	Master Protein	XP_003394701.1	abaecin [Bombus terrestris]	0	5.671	14	1	2	1	85	9.5	8.18	0				2.98								1				1								coagulation;defense response;response to stimulus	extracellular		Pf08026	100631078	LOC100631078	LG B03			0	0	3.358
FALSE	High	Master Protein	XP_003397877.1	uncharacterized protein LOC100646544 [Bombus terrestris]	0	5.577	11	1	2	1	136	15.6	5.64			2.61	3.46											1	1												Pf01395	100646544	LOC100646544	LG B09			0	0	4.702
FALSE	High	Master Protein	XP_011264740.1	transferrin [Camponotus floridanus]	0	5.474	5	4	5	1	711	78.4	6.06			8.7	0					0						2	1					1							Pf00405, Pf12974	105256494	LOC105256494				0	0	0.136
FALSE	High	Master Protein	XP_003395447.1	epididymal secretory protein E1-like [Bombus terrestris]	0	5.264	11	1	1	1	149	16.1	7.99							4.77												1									Pf02221	100647216	LOC100647216	LG B05			0	0	1.066
FALSE	High	Master Protein	PBC28297.1	hypothetical protein APICC_04004 [Apis cerana cerana]	0	5.178	9	2	2	2	134	15.4	5.54						2.03			3.24									1			1													0	0	0.32
FALSE	High	Master Protein	XP_033197140.1	carboxypeptidase Q-like isoform X1 [Bombus vancouverensis nearcticus]	0	5.117	4	1	1	1	565	63.8	6.49			4.07												1																			0	0	4.048
FALSE	High	Master Protein	XP_003401251.1	inducible metalloproteinase inhibitor protein [Bombus terrestris]	0	5.109	14	1	2	1	105	11.4	8.75					2.52					0							1					1						Pf01826	100645101	LOC100645101	LG B15			0	0	100
FALSE	High	Master Protein	XP_025262301.1	glycine-rich cell wall structural protein 1 isoform X1 [Camponotus floridanus]	0	5.014	4	1	10	1	600	49.3	8	0	3.12							3.47	4.4		10.18	1	1							1	1		1										0	0	0.019
FALSE	High	Master Protein	XP_003399681.1	beta-galactosidase [Bombus terrestris]	0	4.773	2	1	1	1	646	73.4	5.73					3.1												1								metabolic process		catalytic activity	Pf01301, Pf02449, Pf13364	100651050	LOC100651050	LG B12			0	0	100
FALSE	High	Master Protein	KYQ52813.1	Heat shock protein beta-1 [Trachymyrmex zeteki]	0	4.453	5	1	1	1	304	34.5	8.69							3.31												1									Pf00011	108724864	LOC108724864				0	0	0.044
FALSE	High	Master Protein	XP_020721833.1	MD-2-related lipid-recognition protein isoform X1 [Bombus terrestris]	0	4.38	6	1	3	1	177	20.4	7.25						2.41			2.43	2.77								1			1	1						Pf02221	100649270	LOC100649270	LG B13			0	0	3.242
FALSE	High	Master Protein	XP_003402225.2	maltase A1 [Bombus terrestris]	0	4.277	3	1	1	1	572	64.8	9.03			2.57												1										metabolic process		catalytic activity	Pf00128	100646687	LOC100646687	LG B18			0	0	2.192
FALSE	High	Master Protein	XP_015184655.1	PREDICTED: apolipophorins [Polistes dominula]	0	4.275	1	2	3	1	3385	377.5	7.85			3.28		4.92										1		2								transport		transporter activity	Pf00094, Pf01347, Pf06448, Pf09172	107070720	LOC107070720				0	0	2.284
FALSE	High	Master Protein	XP_017763876.1	PREDICTED: EH domain-containing protein 1 [Eufriesea mexicana]	0	4.153	1	1	1	1	932	107.5	6.81	3.51												1															Pf00328, Pf00350, Pf01926, Pf12763	108553481	LOC108553481				0	0	0.909
FALSE	High	Master Protein	XP_020719356.1	uncharacterized protein LOC100650078 [Bombus terrestris]	0	4.089	12	2	2	2	220	25.6	9.48							4.53		2.43										1		1								100650078	LOC100650078	LG B07			0	0	0.334
FALSE	High	Master Protein	XP_003396209.1	uncharacterized protein LOC100650483 [Bombus terrestris]	0	3.955	4	1	1	1	316	35	8.7				1.99												1													100650483	LOC100650483	LG B06			0	0	1.255
FALSE	High	Master Protein	OAD61299.1	Fructose-bisphosphate aldolase [Eufriesea mexicana]	0	3.91	3	1	2	1	417	45.6	8.22			3.22	3.71											1	1									metabolic process		catalytic activity	Pf00274	108555251	LOC108555251				0	0	2.33
FALSE	High	Master Protein	XP_003395548.1	insulin-like growth factor-binding protein complex acid labile subunit isoform X1 [Bombus terrestris]	0	3.857	4	1	1	1	456	52.2	6.14		4.84												1													protein binding	Pf12799, Pf13855	100649621	LOC100649621	LG B05			0	0	0.039
FALSE	High	Master Protein	CAB0034137.1	unnamed protein product [Trichogramma brassicae]	0	3.656	6	1	2	1	704	77.8	9.17						5.11			3.42									1			1													0	0	3.269
FALSE	High	Master Protein	XP_012244487.1	leukocyte elastase inhibitor [Bombus impatiens]	0	3.477	2	1	1	1	678	76.4	9.36					2.62												1											Pf00079	100748059	LOC100748059			BIMP11042	0	0	100
FALSE	High	Master Protein	XP_003708656.1	PREDICTED: chymotrypsin inhibitor-like [Megachile rotundata]	0	3.355	12	1	2	1	83	8.9	7.77	2.16	2.05											1	1														Pf01826	100876852	LOC100876852				0	0	0.01
FALSE	High	Master Protein	XP_033176401.1	uncharacterized protein LOC100747509 [Bombus impatiens]	0	3.245	4	1	1	1	328	36.1	6.34						3.37												1																0	0	0.305
FALSE	High	Master Protein	KMQ93592.1	muscle-like isoform 1 protein [Lasius niger]	0	3.192	2	1	1	1	939	104.8	4.93							3.98												1								nucleotide binding	Pf00022, Pf00787						0	0	1.503
FALSE	High	Master Protein	XP_033357852.1	twitchin [Bombus vosnesenskii]	0	3.132	0	1	2	1	9275	1037.4	6.19	2.43					3							1					1																0	0	0.241
FALSE	High	Master Protein	AGM53441.1	abaecin, partial [Bombus ruderatus corsicola]	0	2.94	100	1	2	1	10	1.2	7.25	3.39							2.75					1							1														0	0	0.245
FALSE	High	Master Protein	XP_015433190.1	PREDICTED: uncharacterized protein LOC107189219 [Dufourea novaeangliae]	0	2.877	10	1	3	1	129	13.9	8.16						3.35	3.29				0							1	1				1						107189219	LOC107189219				0	0	0.067
FALSE	High	Master Protein	XP_033303541.1	uncharacterized protein LOC117207424 isoform X1 [Bombus bifarius]	0	2.865	17	1	1	1	89	10	9.67	2.74												1																					0	0	0.444
FALSE	High	Master Protein	XP_014220554.1	uncharacterized protein LOC106648299 [Trichogramma pretiosum]	0	2.732	16	1	1	1	115	12.2	8.56					0												1										protein binding	Pf00050, Pf07648	106648299	LOC106648299				0	0	23.13
FALSE	High	Master Protein	XP_012142035.1	PREDICTED: multiple epidermal growth factor-like domains protein 11 isoform X1 [Megachile rotundata]	0	2.707	1	1	1	1	1009	110.6	5.81			3.22												1												protein binding	Pf07546	100875026	LOC100875026				0	0	100
FALSE	High	Master Protein	KMQ93168.1	kazal-type proteinase inhibitor [Lasius niger]	0	2.67	4	1	1	1	490	54.3	8.63					2.69												1									membrane	protein binding							0	0	100
FALSE	High	Master Protein	XP_012176387.1	protein unzipped isoform X1 [Bombus terrestris]	0	2.509	4	1	1	1	474	52.9	6.27							3.96												1										100643438	LOC100643438	LG B03			0	0	0.047
FALSE	High	Master Protein	XP_012280424.1	phenoloxidase 2 [Orussus abietinus]	0	2.49	3	2	2	1	694	79.8	7.02		3.18			1.62									1			1											Pf00372, Pf03722, Pf03723	105699520	LOC105699520				0	0	0.516
FALSE	High	Master Protein	XP_034174510.1	leucine-rich repeat and transmembrane domain-containing protein 1-like [Osmia lignaria]	0	2.458	4	1	2	1	284	31.7	7.09			2.45		2.98										1		1																	0	0	2.146
FALSE	High	Master Protein	XP_003489228.1	uncharacterized protein LOC100748694 [Bombus impatiens]	0	2.227	6	1	1	1	189	20.8	7.42		3.08												1															100748694	LOC100748694			BIMP12358	0	0	0.367
FALSE	High	Master Protein	AGM19278.1	LYS1, partial [Apis mellifera]	0	2.157	7	1	1	1	156	17.8	8.4					3.02												1											Pf00062	724899	Lys-2; LOC724899	LG13			0	0	1.941
FALSE	High	Master Protein	XP_003393042.1	uncharacterized protein LOC100645359 isoform X1 [Bombus terrestris]	0	2.122	2	1	1	1	371	41.5	8.76											2.18												1			membrane		Pf01299	100645359	LOC100645359	LG B01			0	0	0.398
FALSE	High	Master Protein	XP_012167926.1	LOW QUALITY PROTEIN: protein spaetzle [Bombus terrestris]	0.001	2.078	8	1	1	1	230	26	7.55											3.36												1						100643414	LOC100643414	LG B10			0	0	0.692
FALSE	High	Master Protein	XP_003397865.1	uncharacterized protein LOC100645203 [Bombus terrestris]	0.001	1.996	7	1	1	1	137	14.9	5.47			3.23												1													Pf01395	100645203	LOC100645203	LG B09			0	0	32.141
FALSE	High	Master Protein	XP_012165120.1	nucleoside diphosphate kinase [Bombus terrestris]	0.001	1.977	11	1	1	1	171	19.2	8.57					2.45												1								metabolic process		catalytic activity	Pf00334	100650525	LOC100650525	LG B07			0	0	100
FALSE	High	Master Protein	OAD57631.1	hypothetical protein WN48_01605 [Eufriesea mexicana]	0.001	1.887	2	1	2	1	400	45.6	5.63								2.44		2.96										1		1							108548035	LOC108548035				0	0	0.261
FALSE	High	Master Protein	XP_020722937.1	uncharacterized protein LOC110119181 isoform X1 [Bombus terrestris]	0.001	1.669	6	1	1	1	339	37.4	6.35												3.32												1				Pf01156	110119181	LOC100644039; LOC110119181	LG B16			0	0	3.135
FALSE	High	Master Protein	XP_015429187.1	PREDICTED: uncharacterized protein LOC107185924 [Dufourea novaeangliae]	0.002	1.58	1	1	1	1	1086	117.5	6.86							2.59												1						metabolic process		catalytic activity	Pf00089	107185924	LOC107185924				0	0	0.408
FALSE	High	Master Protein	XP_003400660.1	trichohyalin [Bombus terrestris]	0.002	1.52	1	1	1	1	1094	130.9	8.98												0												1					100642504	LOC100642504	LG B14			0	0	0.389
FALSE	High	Master Protein	KAF7996335.1	hypothetical protein HCN44_001967 [Aphidius gifuensis]	0.002	1.516	3	1	1	1	1193	138.3	6.86												2.99												1										0	0
FALSE	High	Master Protein	CAB0032263.1	unnamed protein product [Trichogramma brassicae]	0.002	1.42	24	1	2	1	152	15.7	6.42					2.29					2.56							1					1												0	0	2.036
FALSE	High	Master Protein	EFN80004.1	Histone H2B, embryonic [Harpegnathos saltator]	0.003	1.232	7	1	1	1	129	14.6	10.15							1.79												1							chromosome;nucleus	DNA binding;protein binding	Pf00125	105187243	LOC105187243				0	0	0.557
FALSE	High	Master Protein	KOX70593.1	Proclotting enzyme [Melipona quadrifasciata]	0.003	1.218	1	1	1	1	594	68.7	8.16			3.17												1										metabolic process		catalytic activity	Pf00089, Pf00388						0	0	2.409
FALSE	High	Master Protein	PBC34152.1	Beta-hexosaminidase subunit beta [Apis cerana cerana]	0.003	1.209	1	1	1	1	2005	231.4	8.27										2.35												1						Pf00728, Pf14845, Pf14871						0	0	0.01
FALSE	High	Master Protein	XP_003398034.1	uncharacterized protein LOC100646546 [Bombus terrestris]	0.003	1.197	5	1	1	1	242	27.4	5.63				2.86												1												Pf06585	100646546	LOC100646546	LG B09			0	0	1.417
FALSE	High	Master Protein	XP_012141565.1	PREDICTED: superoxide dismutase [Cu-Zn]-like [Megachile rotundata]	0.003	1.193	8	1	1	1	189	20	6.92					2.26												1								metabolic process		metal ion binding	Pf00080	100876247	LOC100876247				0	0	100
FALSE	High	Master Protein	XP_012172148.1	uncharacterized protein LOC100646603 isoform X1 [Bombus terrestris]	0.004	1.071	9	1	1	1	167	18.5	8.47									2.37												1								100646603	LOC100646603	LG B15			0	0	0.314
FALSE	High	Master Protein	XP_012253115.2	uncharacterized protein LOC105684385 [Athalia rosae]	0.003	1.054	2	1	3	1	1391	154.1	7.65		2.33							0		0			1							1		1						105684385	LOC105684385				0	0	0.283
FALSE	High	Master Protein	A0A166NJB5	Gamma-tubulin OS=Ascosphaera apis ARSEF 7405 OX=392613 GN=AAP_03920 PE=3 SV=1	0.005	0.997	1	1	2	1	917	103.1	7.85				1.81	2.38											1	1								cell organization and biogenesis;metabolic process	ribosome	catalytic activity;nucleotide binding;RNA binding;structural molecule activity	Pf00091, Pf00702, Pf00861, Pf03953, Pf13419, Pf14204, Pf14265					AAP_03920	0	0	11.415
FALSE	Medium	Master Protein	CAB0044542.1	unnamed protein product, partial [Trichogramma brassicae]	0.023	0.853	12	1	1	1	134	14.8	11.43								0												1														0	0	0.323
FALSE	Medium	Master Protein	PBC26843.1	Glyceraldehyde-3-phosphate dehydrogenase [Apis cerana cerana]	0.023	0.837	2	1	1	1	361	39.2	8.02				1.61												1												Pf00044, Pf02800						0	0	100
FALSE	Medium	Master Protein	ACI01044.1	venom serine protease [Bombus ignitus]	0.024	0.768	4	1	1	1	360	39.4	6.73				0												1									metabolic process;regulation of biological process	extracellular	catalytic activity;enzyme regulator activity	Pf00089, Pf12032						0	0	100
FALSE	Medium	Master Protein	XP_020296269.1	45 kDa calcium-binding protein [Pseudomyrmex gracilis]	0.024	0.738	5	1	1	1	365	42.8	5.31					2.33												1												109861153	LOC109861153				0	0	100
FALSE	Medium	Master Protein	XP_034941973.1	uncharacterized protein LOC118068591 [Chelonus insularis]	0.024	0.646	1	1	1	1	1103	126.9	8.81			2.75												1																			0	0	0.194
FALSE	Medium	Master Protein	XP_025074582.1	LOW QUALITY PROTEIN: ubiquitin-like modifier-activating enzyme atg7 [Pogonomyrmex barbatus]	0.027	0.52	5	1	1	1	703	79.3	6.46				2.35												1																		0	0	3.661
FALSE	Medium	Master Protein	XP_014206147.1	protein tumorous imaginal discs, mitochondrial isoform X1 [Copidosoma floridanum]	0.027	0.508	4	1	1	1	519	57.6	9.17										0												1					protein binding	Pf00226, Pf00684, Pf01556	106637748	LOC106637748				0	0	0.212
FALSE	Medium	Master Protein	XP_029167637.1	claspin-like [Nylanderia fulva]	0.027	0.505	3	1	2	1	364	41.8	8.69										2.9	2.86											1	1											0	0	0.231
FALSE	Medium	Master Protein	KOX76515.1	Histone-lysine N-methyltransferase SUV39H2 [Melipona quadrifasciata]	0.033	0.397	1	1	1	1	605	70.1	7.88									2.01												1				cell organization and biogenesis;metabolic process	chromosome;nucleus	catalytic activity;metal ion binding;protein binding	Pf00385, Pf00856, Pf05033						0	0	0.357
FALSE	Medium	Master Protein	A0A5N6GQU6	Zn(2)-C6 fungal-type domain-containing protein OS=Aspergillus flavus OX=5059 GN=BDV35DRAFT_399722 PE=4 SV=1	0.033	0.382	1	1	1	1	691	78.2	8.16										2.19												1												0	0	0.437
FALSE	Medium	Master Protein	KMQ91288.1	de-cadherin-like isoform x4 protein [Lasius niger]	0.033	0.347	1	1	1	1	1409	157.7	4.78		0												1											metabolic process	membrane;ribosome	metal ion binding;structural molecule activity	Pf00028, Pf00054, Pf01049, Pf01282, Pf02210						0	0	0.077
FALSE	Medium	Master Protein	A0A383RIW8	S-layer glycoprotein OS=Paenibacillus alvei OX=44250 GN=PBLR_14948 PE=4 SV=1	0.033	0.324	2	1	1	1	1001	110.7	6.96		3.37												1																				0	0	0.089
FALSE	Medium	Master Protein	A0A0L7BWX4	ATPase AAA OS=Bifidobacterium breve MCC 1340 OX=1365966 GN=BBM1340_04295 PE=4 SV=1	0.033	0.304	10	1	1	1	422	47	5.82										3.36												1						Pf13173, Pf13635					BBM1340_04295	0	0
FALSE	Medium	Master Protein	XP_033196378.1	lysosomal acid glucosylceramidase-like isoform X1 [Bombus vancouverensis nearcticus]	0.035	0.254	2	1	1	1	544	61	5.45							1.87												1															0	0	0.769
FALSE	Medium	Master Protein	RLU21232.1	hypothetical protein DMN91_005605 [Ooceraea biroi]	0.039	0.253	8	1	1	1	121	13.6	7.99				2.67												1																		0	0	8.28
FALSE	Medium	Master Protein	XP_011883987.1	PREDICTED: uncharacterized protein K02A2.6-like [Vollenhovia emeryi]	0.039	0.242	2	1	1	1	1407	160.3	9.25					0												1								metabolic process			Pf00078, Pf00665, Pf13650	105571125	LOC105571125				0	0
	Protein FDR Confidence: Combined	Master	Accession	Description	Exp. q-value: Combined	Sum PEP Score	Coverage [%]	# Peptides	# PSMs	# Unique Peptides	# AAs	MW [kDa]	calc. pI	Score Sequest HT: A Sequest HT	Score Sequest HT: B Sequest HT	Score Sequest HT: C Sequest HT	Score Sequest HT: D Sequest HT	Score Sequest HT: E Sequest HT	Score Sequest HT: F Sequest HT	Score Sequest HT: G Sequest HT	Score Sequest HT: H Sequest HT	Score Sequest HT: I Sequest HT	Score Sequest HT: J Sequest HT	Score Sequest HT: K Sequest HT	Score Sequest HT: L Sequest HT	# Peptides (by Search Engine): A Sequest HT	# Peptides (by Search Engine): B Sequest HT	# Peptides (by Search Engine): C Sequest HT	# Peptides (by Search Engine): D Sequest HT	# Peptides (by Search Engine): E Sequest HT	# Peptides (by Search Engine): F Sequest HT	# Peptides (by Search Engine): G Sequest HT	# Peptides (by Search Engine): H Sequest HT	# Peptides (by Search Engine): I Sequest HT	# Peptides (by Search Engine): J Sequest HT	# Peptides (by Search Engine): K Sequest HT	# Peptides (by Search Engine): L Sequest HT	Biological Process	Cellular Component	Molecular Function	Pfam IDs	Entrez Gene ID	Gene Symbol	Chromosome	Ensembl Gene ID	KEGG Pathways	# Protein Pathway Groups	# Razor Peptides	Abundance Ratio: (Crithidia) / (Control)
	High	Master Protein	XP_003397320.1	apolipophorins [Bombus terrestris]	0	1112.03	49	172	439	58	3371	375	8.24	92.79	144.07	227.62	70.18	51.55	61.04	107.5	132.68	336.03	232.56	86.66	71.69	17	32	50	14	14	14	23	22	65	51	21	15	transport	extracellular	transporter activity	Pf00094, Pf01347, Pf06448, Pf07464, Pf09172	100647222	LOC100647222	LG B08			0	119	0.621
	High	Master Protein	XP_012163499.1	LOW QUALITY PROTEIN: vitellogenin [Bombus terrestris]	0	726.252	59	113	292	40	1779	202.4	6.28	63.82	55.38	222.52	50.76	21.11	35.76	23.67	69.85	225.93	143.02	50.19	18.12	13	17	47	13	7	10	8	17	42	36	14	4	transport		transporter activity	Pf00094, Pf01347, Pf09172	100650436	LOC100650436	LG B04			0	87	2.482
	High	Master Protein	XP_033319719.1	apolipophorins isoform X2 [Bombus bifarius]	0	700.104	32	118	263	2	3372	375.3	8.32	53.38	85.9	147.13	57.91	39.03	42.01	58.99	70.59	173	141.08	54.1	45.69	11	20	34	11	9	9	13	14	43	36	12	10										0	9	8.79
	High	Master Protein	XP_033359002.1	apolipophorins [Bombus vosnesenskii]	0	687.319	32	117	259	2	3372	375.2	8.28	53.38	85.9	142.56	57.91	34.29	42.01	58.99	70.59	166.91	146.54	54.1	45.69	11	20	33	11	9	9	13	14	42	35	12	10										0	0	5.675
	High	Master Protein	ACU00433.1	vitellogenin [Bombus hypocrita]	0	442.992	40	74	187	1	1772	201.8	6.25	26.94	46.14	139.54	35.33	13.06	9.18	20.99	42.35	140.65	108.59	25.31	8.11	7	14	31	9	4	4	6	11	26	26	7	2	transport		transporter activity	Pf00094, Pf01347, Pf09172, Pf13646						0	0	10.004
	High	Master Protein	XP_012172140.1	transferrin [Bombus terrestris]	0	410.424	75	50	116	22	706	77.7	6.96	21.53	24.74	60.88	14.23	25.04	3.41	18.93	48.3	173.09	84.13	13.07		5	5	10	3	6	1	3	10	23	21	2					Pf00405, Pf12974	100650460	LOC100650460	LG B15			0	33	3.929
	High	Master Protein	XP_003486912.1	transferrin [Bombus impatiens]	0	223.961	42	29	66	1	707	77.8	7.21	9.25	9.81	17.7	9.59	15.11	3.41	3.18	30.65	90.85	57.97	9.26		2	3	4	1	4	1	1	6	15	15	1					Pf00405, Pf12974	100741895	LOC100741895		BIMP14863		0	0	100
	High	Master Protein	XP_012174357.1	uncharacterized protein LOC100647796 [Bombus terrestris]	0	155.203	61	15	129	13	193	21.4	5.67	52.2	73.46	60.42	17.93	39.12	21.21	41.08	69.01	93.21	17.18	15.68	25.97	6	7	6	5	5	5	6	7	3	4	2	5	transport	extracellular		Pf07464	100647796	LOC100647796				0	2	0.595
	High	Master Protein	XP_012175190.1	chitinase-like protein Idgf4 isoform X1 [Bombus terrestris]	0	149.684	61	24	46	17	440	48.7	7.23	3.08	17.26	28.09	5.51	16.28	2.73	13.59	6.41	42.1	32.08	6.79		1	4	6	1	5	1	3	1	7	7	2		metabolic process		catalytic activity	Pf00704	100650230	LOC100650230				0	7	3.92
	High	Master Protein	XP_003400548.1	phenoloxidase 2 [Bombus terrestris]	0	137.093	53	26	42	9	692	79.9	6.51		7.86	15.54	4.25	8.17	5.77	33.62		44.01	30.57	12.61	10.77		2	4	1	2	2	6		7	6	3	2	metabolic process		catalytic activity	Pf00264, Pf00372, Pf03722, Pf03723	100648607	LOC100648607; PPO	LG B14			0	18	1.25
	High	Master Protein	XP_020721343.1	antichymotrypsin-2 [Bombus terrestris]	0	129.848	53	19	32	11	408	45.8	6.58		4.54	11.24		13.79	3.54	24.43	18.33	53.83	9.99		5.44		1	3		2	1	4	3	10	2		1				Pf00079	100648482	LOC100648482	LG B11			0	8	5.839
	High	Master Protein	XP_003402792.1	general odorant-binding protein 56d [Bombus terrestris]	0	125.762	66	10	25	10	136	14.8	5.64		5.45	26.36					11.01	46.54	19.05		4.24		1	5					2	6	4		1				Pf01395	100649907	LOC100649907				0	0	2.697
	High	Master Protein	XP_012166540.1	superoxide dismutase [Cu-Zn], chloroplastic [Bombus terrestris]	0	110.74	63	10	29	10	187	20.1	6.99	3.94		18.76		6.12	5.89	22.14	21.82	40.17	39.25			1		3		1	1	2	2	4	7			metabolic process		metal ion binding	Pf00080	100642760	LOC100642760	LG B08			0	0	1.436
	High	Master Protein	XP_020721219.1	glycine-rich cell wall structural protein [Bombus terrestris]	0	97.573	14	12	51	4	512	41.5	9.39	28	4.68		2.45	4.82	15.5	19.79	54.42	9.23	3.44	2.52	27.16	5	1		2	1	3	6	4	2	1	1	3					100651094	LOC100651094	LG B11			0	8	0.08
	High	Master Protein	XP_033366273.1	phenoloxidase 1 [Bombus vosnesenskii]	0	88.824	39	20	30	3	692	79.8	6.65		7.86	19.73		4.46	1.81	23.6	3.95	18.83	13.95	17.39	5.49		2	4		1	1	4	1	5	4	4	1										0	0	9.195
	High	Master Protein	XP_003393266.1	uncharacterized protein LOC100643149 [Bombus terrestris]	0	73.232	41	8	27	7	327	36.9	4.61			38.28					5.45	33.64	19.74					7					2	5	4							100643149	LOC100643149	LG B01			0	1	0.597
	High	Master Protein	XP_003402576.2	serine protease inhibitor 3/4, partial [Bombus terrestris]	0	63.992	39	9	17	2	313	35.3	8.43	5.6		25.1		8.86		9.63		20.37	10.65	4.32	4.44	1		4		1		1		3	3	1	1				Pf00079	100652301	LOC100652301				0	2	8.71
	High	Master Protein	XP_003398424.1	serine protease inhibitor 88Ea [Bombus terrestris]	0	62.242	38	9	18	8	448	50	6.54			21.99	3.38	4.84	7.08	8.39		4.22	19.9	4.78				2	1	1	3	2		1	4	1					Pf00079	100644450	LOC100644450	LG B10			0	1	1.182
	High	Master Protein	XP_003401093.1	spermine oxidase [Bombus terrestris]	0	61.078	35	13	14	13	492	55.9	5.25			25.97		6.95		2.58		3.9	6.6	9.86				6		1		1		1	2	3		metabolic process		catalytic activity	Pf01593, Pf13450	100645349	LOC100645349	LG B15			0	0	0.638
	High	Master Protein	XP_033346832.1	LOW QUALITY PROTEIN: vitellogenin-like [Bombus vosnesenskii]	0	58.542	8	13	33	1	1779	201.4	6.33	6.33	3.27	34.65			2.32	3.94	3.84	11.22	29.31	2.79		1	1	6			1	1	1	3	7	1											0	0	100
	High	Master Protein	XP_033310942.1	glycine-rich cell wall structural protein 1.8-like [Bombus bifarius]	0	57.801	10	9	22	1	629	49.7	9.17	12.07	4.68				12.46	6.92	29.22	9.23	3.44	3.24	9.22	3	1				1	2	1	2	1	1	2										0	0	0.01
	High	Master Protein	XP_003397300.2	uncharacterized protein LOC100644683 [Bombus terrestris]	0	57.26	13	13	17	13	1130	128.1	8.25	7.34	6.47	2.79			3.59	11.52	14.33	3.88	8.15	5.6	4.55	2	2	1			1	2	3	1	3	1	1				Pf00135, Pf07859	100644683	LOC100644683	LG B08			0	0	1.044
	High	Master Protein	XP_020722610.1	fibrillin-2 [Bombus terrestris]	0	53.778	15	13	16	12	1549	168.1	5.49			19.63						14.36	11.88					5						4	5						Pf09402	100644464	LOC100644464	LG B15			0	1	17.712
	High	Master Protein	XP_024222309.1	glycine-rich protein 5 isoform X1 [Bombus impatiens]	0	52.435	11	8	21	1	303	26.1	9.39	8.72	4.68				12.46	9.58	29.22	9.23	3.44		9.22	2	1				1	3	1	2	1		2										0	0	4.576
	High	Master Protein	XP_003691494.2	LOW QUALITY PROTEIN: apolipophorins [Apis florea]	0	49.668	4	17	34	1	3365	373.8	8.53	8.13	20.5	7.18	6.62		3.43	8.23	8.54	21.04	9.47	5.6	3.28	1	6	2	2		1	3	3	7	2	2	1										0	1	0.88
	High	Master Protein	XP_003394690.1	leucine-rich repeat-containing protein 15 isoform X1 [Bombus terrestris]	0	48.108	15	10	17	10	689	77.5	6.07	5.51	8.11	19.63				3.75		13.51	2.18	4.09		2	2	4				1		3	1	1				protein binding	Pf01462, Pf12799, Pf13855	100643923	LOC100643923	LG B03			0	0	0.59
	High	Master Protein	KOX79720.1	Transferrin [Melipona quadrifasciata]	0	46.429	11	8	18	1	707	77.7	6.86			3.1			3.41		3.05	25.41	18.79					1			1		1	6	6			transport	extracellular	metal ion binding	Pf00405, Pf12974						0	0	100
	High	Master Protein	AFX62371.1	chitin binding protein [Bombus terrestris]	0	44.008	45	2	7	2	78	8.6	5.17			4.23						14.91	15.46					1						1	2			metabolic process	extracellular		Pf01607	100645163	LOC100645163	LG B04			0	0	100
	High	Master Protein	XP_020719699.1	ejaculatory bulb-specific protein 3 isoform X1 [Bombus terrestris]	0	41.917	53	7	14	7	128	14.7	6.15		4.64	8.37			8.33	4.31		13.12	5.98	6.34	5.23		1	1			2	1		1	2	2	1				Pf03392	100646145	LOC100646145	LG B07			0	0	0.457
	High	Master Protein	XP_012167632.1	beta-1,3-glucan-binding protein 1 [Bombus terrestris]	0	39.664	21	6	10	6	475	53.9	6.13	2.25	3.8	4.26		3.97		5.56	2.47	14.01	2.22			1	2	1		1		1	1	2	1							100647662	LOC100647662	LG B09			0	0	1.313
	High	Master Protein	XP_003398135.1	glyceraldehyde-3-phosphate dehydrogenase 2 [Bombus terrestris]	0	38.232	23	5	7	3	333	35.7	8.43			12.7		7.07		12.6			6.4					2		1		2			2			metabolic process		catalytic activity	Pf00044, Pf02800	100648830	LOC100648830; GAPDH	LG B10			0	2	2.486
	High	Master Protein	XP_012148156.1	PREDICTED: apolipophorins [Megachile rotundata]	0	38.181	2	8	22	1	3378	374.6	8.27	5.84	7.35	6.92	2.52	8.57	8.98			17.16	12.51		7.04	1	2	2	1	1	2			4	3		2	transport		transporter activity	Pf00094, Pf01347, Pf06448, Pf09172	100878905	LOC100878905				0	0	2.685
	High	Master Protein	XP_031847327.1	transferrin [Nomia melanderi]	0	37.366	12	8	14	2	728	79.2	6.05								3.05	17.58	20.26										1	4	6												0	0	100
	High	Master Protein	XP_026667468.1	chitinase-like protein EN03 isoform X1 [Ceratina calcarata]	0	36.194	24	7	17	2	440	48.7	7.21	3.08	2.52	14.88				1.93		22.92	8.65			1	1	3				1		4	2												0	0	14.301
	High	Master Protein	QGQ63527.1	immune responsive protein [Bombus lantschouensis]	0	35.204	28	5	8	5	275	30.7	7.18							13.46		11.52	7.45									3		3	1												0	0	24.543
	High	Master Protein	ABS84820.1	polyprotein [Slow bee paralysis virus]	0	34.128	3	7	10	7	2964	336.1	6.76					10.4	3.99	6.43			12.02							3	2	2			3			metabolic process	membrane	catalytic activity;nucleotide binding;RNA binding;structural molecule activity	Pf00073, Pf00548, Pf00680, Pf00910	9121914	HBSPV_gp1				0	0	0.928
	High	Master Protein	XP_016769017.1	chitinase-like protein EN03 isoform X1 [Apis mellifera]	0	32.501	26	8	16	2	444	49.3	7.78		2.52	24.44		3.26	2.73	1.93		10.09	2.15				1	5		1	1	1		2	1			metabolic process		catalytic activity	Pf00704	413324	LOC413324	LG8			0	0	81.622
	High	Master Protein	XP_012175414.1	centromere-associated protein E isoform X1 [Bombus terrestris]	0	32.345	13	6	8	5	551	63.1	5.57			4.42				2.52		20.96	3.16					1				1		4	1						Pf12252	100645857	LOC100645857				0	1	1.402
	High	Master Protein	XP_020721177.1	uncharacterized protein LOC100648602 [Bombus terrestris]	0	32.306	10	7	15	2	877	98.2	6.01	5.6		16.94				7.56		17.89		4.32	4.44	1		4				2		4		1	1				Pf00079	100648602	LOC100648602	LG B11			0	0	2.234
	High	Master Protein	XP_003394487.1	angiotensin-converting enzyme [Bombus terrestris]	0	31.57	20	9	9	9	642	74.4	5.2	4.03		10.82		3.05		3.63		10.42				1		3		1		1		3				metabolic process	membrane	catalytic activity	Pf01401	100648126	LOC100648126	LG B03			0	0	0.698
	High	Master Protein	XP_003393509.2	uncharacterized protein LOC100644671 [Bombus terrestris]	0	31.422	9	6	10	6	647	73.7	6.39	3.04	3.06				6.67	8.13			3.96	0	5.9	1	1				2	2			1	1	2					100644671	LOC100644671	LG B01			0	0	0.113
	High	Master Protein	XP_003401213.2	uncharacterized protein LOC100650789 [Bombus terrestris]	0	30.646	47	5	10	5	129	13.8	8.35	2.95	2.25	3.27	3.1		3.55		3.65	7.85		3.01		1	1	1	1		1		1	2		1						100650789	LOC100650789	LG B15			0	0	0.42
	High	Master Protein	XP_003394564.1	neurofilament heavy polypeptide [Bombus terrestris]	0	30.194	13	3	5	3	476	51.7	4.67	5.39	4.14					4.89	5.08		3.88			1	1					1	1		1							100647892	LOC100647892	LG B03			0	0	0.922
	High	Master Protein	XP_017879492.1	apolipophorins [Ceratina calcarata]	0	29.289	3	9	36	1	3346	371.3	7.49		8.3	11.7	3.76	2.78		2.85	2.97	35.62	25.55	6.14			3	2	1	1		1	1	5	3	2					Pf00094, Pf01347, Pf04108, Pf06448, Pf09172, Pf12889, Pf13646	108624600	LOC108624600				0	0	1.21
	High	Master Protein	AEO51760.1	Argk [Bombus hypocrita]	0	27.308	18	7	9	2	355	39.7	6.27		6.49	3.19				6.59	5.01	7	3.04				2	1				1	1	2	2			metabolic process		catalytic activity;nucleotide binding	Pf00217, Pf02807						0	5	0.451
	High	Master Protein	XP_020719973.1	fibroin heavy chain isoform X1 [Bombus terrestris]	0	26.792	10	4	4	4	796	72.7	8.87					4.96					15.04							1					3							100646348	LOC100646348	LG B09			0	0	37.574
	High	Master Protein	XP_032455210.1	arginine kinase isoform X1 [Nasonia vitripennis]	0	26.782	14	6	8	1	402	45.3	6.9		3.85					9.84	5.01	7	3.04				1					2	1	2	2												0	0	0.422
	High	Master Protein	XP_039309898.1	arginine kinase isoform X1 [Solenopsis invicta]	0	26.117	12	5	7	1	401	45.1	5.27		3.85	3.69				6.59	5.01	7	1.51				1	1				1	1	2	1												0	0	100
	High	Master Protein	XP_020722259.1	trithorax group protein osa [Bombus terrestris]	0	25.99	17	5	7	5	736	78.3	8.87					2.62			2.8	15.14			4.23					1			1	3			1					100643423	LOC100643423	LG B14			0	0	1.579
	High	Master Protein	C0HKX3.1	RecName: Full=Apidaecin Bb +A; Contains: RecName: Full=Apidaecin Bb -A	0	24.709	100	2	51	2	17	2	11.71	45.72		8.18	6.35	25.51	4.74	55.46	25.08	14.67	13.63		9.11	1		1	1	2	1	2	1	2	1		2	defense response;response to stimulus	extracellular								0	0	0.72
	High	Master Protein	XP_003701079.1	PREDICTED: glyceraldehyde-3-phosphate dehydrogenase 2-like [Megachile rotundata]	0	24.464	20	3	4	1	333	35.7	8.18			10.66				3.33			3.69					2				1			1			metabolic process		catalytic activity	Pf00044, Pf02800	100874769	LOC100874769				0	0	27.384
	High	Master Protein	XP_020719744.1	serine proteinase stubble [Bombus terrestris]	0	24.189	21	7	8	7	472	51.9	5.6			4.46		1.79	2.18			11.89	5.21					1		1	1			3	1						Pf00089	100648752	LOC100648752	LG B08			0	0	2.764
	High	Master Protein	XP_012173019.1	hemocytin isoform X1 [Bombus terrestris]	0	23.713	2	4	5	4	3944	440.7	5.16				3.46					10.19	7.98						1					2	2			metabolic process	extracellular		Pf00094, Pf00754, Pf01607, Pf01826, Pf08742, Pf13330	100642980	LOC100642980	LG B16			0	0	4.892
	High	Master Protein	KOX79496.1	Phenoloxidase subunit 1 [Melipona quadrifasciata]	0	23.351	7	5	9	1	719	83.3	7.23		13.91	4.16				3.15	5.93	8		3.59			1	1				1	1	2		1		metabolic process		catalytic activity;metal ion binding	Pf00264, Pf00372, Pf03722, Pf03723						0	0	8.604
	High	Master Protein	XP_033175758.1	apolipoprotein D isoform X1 [Bombus impatiens]	0	22.355	7	1	6	1	296	33.1	7.34							10.93	15.94											1	1														0	0	0.152
	High	Master Protein	XP_003398082.1	poly(U)-specific endoribonuclease homolog isoform X1 [Bombus terrestris]	0	20.534	10	2	3	2	682	70.8	9.41		7.34			6.94					8.79				1			1					1					catalytic activity	Pf09412	100642339	LOC100642339	LG B10			0	0	3.567
	High	Master Protein	XP_003393256.1	BMP-binding endothelial regulator protein [Bombus terrestris]	0	20.229	23	3	4	3	318	35.1	5.12	0		4.1						5.14	3.68			1		1						1	1							100652150	LOC100652150	LG B01			0	0	5.744
	High	Master Protein	XP_017765243.1	PREDICTED: transferrin [Eufriesea mexicana]	0	20.13	10	6	8	1	721	79.1	6.68			8.21						16.48	0					2						3	1						Pf00405, Pf12974	108554465	LOC108554465				0	0
	High	Master Protein	AAQ90412.1	defensin [Bombus ignitus]	0	20.027	41	6	11	6	96	10.6	6.99			0		5.18		10.35		6.83	9.76					1		2		2		2	1			defense response;response to stimulus			Pf01097						0	0	1.681
	High	Master Protein	XP_003393033.1	plasma protease C1 inhibitor [Bombus terrestris]	0	19.006	5	4	5	4	848	96.3	7.64			8						7.52	3.11					2						2	1						Pf00079	100644115	LOC100644115	LG B01			0	0	1.41
	High	Master Protein	XP_003401209.1	four-domain proteases inhibitor [Bombus terrestris]	0	19.004	41	2	3	2	135	14.3	6.02							4.1			11.77									1			1					protein binding	Pf00050, Pf07648	100650221	LOC100650221	LG B15			0	0	87.596
	High	Master Protein	XP_014488121.1	PREDICTED: apolipophorins [Dinoponera quadriceps]	0	17.638	1	6	14	2	3383	377.7	6.89		2.89	2.86				3.69		18.57	11.5				1	1				1		5	3			transport		transporter activity	Pf00094, Pf01347, Pf06448, Pf09172, Pf12889	106751662	LOC106751662				0	0	0.929
	High	Master Protein	XP_026827010.1	glycine-rich cell wall structural protein isoform X1 [Ooceraea biroi]	0	16.704	4	3	4	2	595	49.3	8.48	3.47					1.98	3.38			3.44			1					1	1			1												0	0	1.919
	High	Master Protein	XP_033330325.1	chitinase-like protein EN03 [Megalopta genalis]	0	15.209	15	5	13	1	434	48	7.01	3.08	2.52	9.96				7.3		9.85	2.15			1	1	2				2		2	1												0	0	2.323
	High	Master Protein	XP_012163961.1	LOW QUALITY PROTEIN: putative cysteine proteinase CG12163 [Bombus terrestris]	0	14.923	6	3	3	3	884	100.1	5.73		4.02							6.01		3.92			1							1		1		metabolic process		catalytic activity;enzyme regulator activity	Pf00031, Pf00112, Pf08246	100652275	LOC100652275	LG B05			0	0	0.921
	High	Master Protein	XP_012170795.1	peptidoglycan-recognition protein SC2 [Bombus terrestris]	0	14.637	36	3	3	3	194	21.3	8.68			2.55						6.28	4.97					1						1	1			metabolic process		catalytic activity	Pf01510	105666394	LOC105666394	LG B13			0	0	100
	High	Master Protein	XP_014606191.1	PREDICTED: apolipoprotein D-like [Polistes canadensis]	0	13.995	7	2	2	2	275	30.5	6.74	6.64			3.69									1			1												Pf00061, Pf08212	106787927	LOC106787927				0	0	0.759
	High	Master Protein	XP_033341045.1	serine protease inhibitor 88Ea-like [Megalopta genalis]	0	13.679	8	2	3	1	438	48.7	6.42		4.12				3.26				4.1				1				1				1												0	0	0.095
	High	Master Protein	D8KY58.1	RecName: Full=Kunitz-type serine protease inhibitor Bt-KTI; Flags: Precursor	0	13.62	32	2	7	2	82	9	6.71			7.54				1.84		12.75						1				1		2				regulation of biological process	extracellular	enzyme regulator activity	Pf00014	100631053	SPI; LOC100631053	LG B06			0	0	4.713
	High	Master Protein	XP_033184756.1	omega-conotoxin-like protein 1 [Bombus vancouverensis nearcticus]	0	13.57	17	1	7	1	81	9.1	8.79			8.32		4.91				16.18						1		1				1													0	0	3.078
	High	Master Protein	XP_012169306.1	LOW QUALITY PROTEIN: uncharacterized protein LOC100646956 [Bombus terrestris]	0	12.857	9	3	3	3	829	93	6.61								4.48	3.02	2.91										1	1	1							100646956	LOC100646956	LG B11			0	0	2.54
	High	Master Protein	ADB29130.1	hymenoptaecin, partial [Bombus terrestris]	0	12.252	27	3	6	2	118	13	9.63					4.12	2.36	10.08			2.57							1	1	3			1							100631061	LOC100631061				0	1	5.564
	High	Master Protein	XP_012169463.2	LOW QUALITY PROTEIN: alaserpin [Bombus terrestris]	0	11.895	12	5	6	1	405	45.3	5.67		4.14							7.73	5.04				1							2	2						Pf00079	100648833	LOC100648833	LG B11			0	2	18.257
	High	Master Protein	XP_003696902.1	uncharacterized protein LOC100865869 [Apis florea]	0	11.844	25	3	5	1	193	21.4	5.39	3.76		3.88	3.53		3.01							1		2	1		1							transport	extracellular		Pf07464	100865869	LOC100865869				0	0	4.656
	High	Master Protein	XP_008560242.1	PREDICTED: apolipophorins [Microplitis demolitor]	0	11.408	1	4	9	1	3394	378.8	7.24		2.89	2.51						10.06	9.47				1	1						3	2			transport		protein binding;transporter activity	Pf00094, Pf01347, Pf03938, Pf06133, Pf06448, Pf09172, Pf13646	103580311	LOC103580311				0	0	3.32
	High	Master Protein	XP_012174450.1	fructose-bisphosphate aldolase isoform X1 [Bombus terrestris]	0	11.346	11	2	3	2	366	39.7	8.06		6.38							3.22	3.71				1							1	1			metabolic process		catalytic activity	Pf00274	100646763	LOC100646763				0	0	0.21
	High	Master Protein	XP_011882257.1	PREDICTED: glyceraldehyde-3-phosphate dehydrogenase-like [Vollenhovia emeryi]	0	11.259	16	2	3	1	333	35.6	8.19							6.89			3.69									2			1			metabolic process		catalytic activity	Pf00044, Pf02800	105569977	LOC105569977				0	0
	High	Master Protein	KOC58852.1	Phenoloxidase subunit A3 [Habropoda laboriosa]	0	11.236	6	4	5	2	643	75	6.76			7.16				3.15		2.01		3.59				2				1		1		1		metabolic process		catalytic activity;metal ion binding	Pf00372, Pf03722, Pf03723	108578188	LOC108578188				0	0	0.673
	High	Master Protein	XP_033189693.1	antichymotrypsin-2-like isoform X4 [Bombus vancouverensis nearcticus]	0	10.835	12	5	7	1	401	44.7	6.42									7.73	10.87											2	3												0	0	0.155
	High	Master Protein	XP_012175299.1	modular serine protease [Bombus terrestris]	0	10.529	8	3	3	3	651	70.9	6.21			7.91							5.58					2							1			metabolic process		catalytic activity;protein binding	Pf00057, Pf00089, Pf12999	100646646	LOC100646646				0	0	33.641
	High	Master Protein	AAY63977.1	glyceraldehyde-3-phosphate dehydrogenase [Lysiphlebus testaceipes]	0	10.223	8	2	3	1	335	35.4	7.85			1.95				3.33			3.69					1				1			1			metabolic process		catalytic activity;nucleotide binding	Pf00044, Pf02800						0	0	0.467
	High	Master Protein	APD14787.1	hymenoptaecin, partial [Bombus terrestris]	0	9.906	47	2	3	1	93	10.2	6.54					9.98		4.09										2		1															0	0
	High	Master Protein	XP_012176736.1	lysosomal alpha-mannosidase isoform X1 [Bombus terrestris]	0	9.869	4	2	3	2	998	114.2	6.07			3.79				3.49		4.23						1				1		1				metabolic process		catalytic activity;metal ion binding	Pf01074, Pf07748, Pf09261	100651034	LOC100651034	LG B04			0	0	0.559
	High	Master Protein	AEW43642.1	fatty acid synthase [Bombus terrestris]	0	9.637	2	3	3	3	2392	262	6.81			10												3										metabolic process		catalytic activity	Pf00106, Pf00107, Pf00108, Pf00109, Pf00550, Pf00698, Pf00975, Pf02801, Pf08659, Pf13602, Pf14765	100652317	LOC100652317	LG B09			0	0	0.54
	High	Master Protein	XP_012164498.1	protein artichoke [Bombus terrestris]	0	9.434	4	3	3	3	870	100.7	6.05										9.78												3					protein binding	Pf12799, Pf13855	100650035	LOC100650035	LG B05			0	0	11.661
	High	Master Protein	XP_029662115.1	apolipophorins [Formica exsecta]	0	9.017	2	5	9	2	3392	377.4	7.71		4.91	3.34	3.14	3.35				4.72	5.96				2	1	1	1				1	1												0	0	0.493
	High	Master Protein	KOC65105.1	Apolipophorin, partial [Habropoda laboriosa]	0	8.866	2	3	5	1	3416	380.1	8.43			2.86		2.52				8.21						1		1				2				transport	extracellular	protein binding;transporter activity	Pf00094, Pf01347, Pf03938, Pf06448, Pf07464, Pf09172	108572790	LOC108572790				0	0	3.342
	High	Master Protein	XP_003394701.1	abaecin [Bombus terrestris]	0	8.75	14	1	5	1	85	9.5	8.18	11.35						0						1						1						coagulation;defense response;response to stimulus	extracellular		Pf08026	100631078	LOC100631078	LG B03			0	0	3.12
	High	Master Protein	XP_003489397.1	beta-ureidopropionase [Bombus impatiens]	0	8.7	9	2	2	2	391	44.3	6.35							5.23		4.65										1		1				metabolic process		catalytic activity	Pf00723, Pf00795	100748817	LOC100748817		BIMP14409	Drug metabolism - other enzymes; beta-Alanine metabolism; Pantothenate and CoA biosynthesis; Pyrimidine metabolism; Metabolic pathways	5	0	2.012
	High	Master Protein	KYN34908.1	Transferrin [Trachymyrmex septentrionalis]	0	8.647	8	4	5	1	709	78.1	5.67								2.93	5.7	3.13										1	1	2			transport	extracellular	metal ion binding	Pf00405, Pf12974	108752341	LOC108752341				0	0	100
	High	Master Protein	XP_020723953.1	uncharacterized protein LOC110120267, partial [Bombus terrestris]	0	8.566	13	2	2	2	266	30.8	4.78									4.44	0											1	1							110120267	LOC110120267				0	0	2.776
	High	Master Protein	XP_033193222.1	proteoglycan 4-like isoform X1 [Bombus vancouverensis nearcticus]	0	8.441	2	1	2	1	745	77.8	4.97		5.68						5.07						1						1														0	0	0.041
	High	Master Protein	XP_020719356.1	uncharacterized protein LOC100650078 [Bombus terrestris]	0	7.775	7	1	2	1	220	25.6	9.48	8.9												1																100650078	LOC100650078	LG B07			0	0	0.267
	High	Master Protein	XP_003393341.1	peritrophin-1 [Bombus terrestris]	0	7.771	15	2	4	2	110	12.3	6.89	2.27					2.28			7.63				1					1			2				metabolic process	extracellular		Pf01607	100642915	LOC100642915	LG B01			0	0	0.282
	High	Master Protein	XP_003394953.1	cuticle protein 16.5 isoform X1 [Bombus terrestris]	0	7.733	26	1	1	1	80	8	10.43			6.01												1														100645985	LOC100645985	LG B04			0	0	2.366
	High	Master Protein	PBC33124.1	APD-3 protein [Apis cerana cerana]	0	7.102	7	1	1	1	286	25.4	6.35							4.4												1															0	0	1.009
	High	Master Protein	XP_034183450.1	uncharacterized protein LOC117605823 isoform X1 [Osmia lignaria]	0	7.003	4	2	2	1	550	62.8	5.66			3.14							3.16					1							1												0	0	8.392
	High	Master Protein	XP_020718755.1	serine protease easter-like [Bombus terrestris]	0	6.812	12	3	4	3	398	43.9	6.54		1.92	2.72						2.02	3.01				1	1						1	1						Pf00089, Pf09342, Pf12032	110119301	LOC110119301	LG B05			0	0	30.341
	High	Master Protein	XP_031368537.1	fibrillin-1-like [Apis dorsata]	0	6.608	1	2	2	1	2599	281.3	5.1									3.32												2													0	0	100
	High	Master Protein	TRYP_PIG|	TRYP_PIG|	0	6.604	12	2	2	2	231	24.4	7.18	5.78								2.14				1								1													0	0	0.165
	High	Master Protein	XP_033320019.1	interferon-related developmental regulator 1-like [Bombus bifarius]	0	6.553	3	1	1	1	800	89.7	6.55										3.04												1												0	0	100
	High	Master Protein	KMQ96173.1	60 kda heat shock mitochondrial [Lasius niger]	0	6.488	6	2	2	2	571	60.6	5.76					3.95		1.66										1		1						metabolic process	cytoplasm	nucleotide binding	Pf00118						0	0	0.132
	High	Master Protein	XP_003402217.1	cathepsin L [Bombus terrestris]	0	6.349	10	2	2	2	343	38.4	6.9		2.58			5.09									1			1								metabolic process		catalytic activity	Pf00112, Pf08246	100645780	LOC100645780	LG B18			0	0	10.183
	High	Master Protein	XP_033357852.1	twitchin [Bombus vosnesenskii]	0	6.317	0	2	5	2	9275	1037.4	6.19	5.99			3.89	2.24		2.43						1			1	1		1															0	0	0.168
	High	Master Protein	XP_017880932.1	leucine-rich repeat-containing protein 15-like [Ceratina calcarata]	0	6.233	2	2	2	2	673	76.3	6.13									3.24	2.33											1	1						Pf01462, Pf12799, Pf13855	108625414	LOC108625414				0	0	2.668
	High	Master Protein	XP_003398804.1	gamma-glutamyl hydrolase A [Bombus terrestris]	0	6.191	21	4	6	4	322	36.6	8.44			2.65						5.22	0					1						2	2			metabolic process		catalytic activity	Pf00117, Pf07722	100651812	LOC100651812	LG B11			0	0	10.623
	High	Master Protein	XP_003395667.1	ecdysteroid-regulated 16 kDa protein [Bombus terrestris]	0	6.123	45	4	4	4	156	16.8	7.15									5.28	2.23											3	1						Pf02221	100643802	LOC100643802	LG B05			0	0	58.727
	High	Master Protein	KZC06285.1	Neuroglian, partial [Dufourea novaeangliae]	0	5.964	1	1	2	1	2115	238.2	6.28								2.91			3.13									1			1		regulation of biological process	membrane;nucleus	protein binding	Pf00041, Pf00047, Pf02820, Pf07679, Pf07686, Pf12140, Pf13882, Pf13895, Pf13927						0	0	0.926
	High	Master Protein	XP_017753732.1	PREDICTED: collagen alpha-1(IV) chain-like [Eufriesea mexicana]	0	5.871	2	1	1	1	716	76.3	8.88									4												1								108546252	LOC108546252				0	0	100
	High	Master Protein	XP_012288383.1	chitinase-like protein Idgf4 isoform X1 [Orussus abietinus]	0	5.672	4	2	2	1	444	49.5	7.12			5.47				1.93								1				1						metabolic process		catalytic activity	Pf00704	105704071	LOC105704071				0	0	0.684
	High	Master Protein	XP_003394661.1	division abnormally delayed protein [Bombus terrestris]	0	5.65	2	1	1	1	626	68.9	5.68			4.26												1											membrane	protein binding	Pf01153	100650315	LOC100650315	LG B03			0	0	100
	High	Master Protein	XP_012167926.1	LOW QUALITY PROTEIN: protein spaetzle [Bombus terrestris]	0	5.636	13	2	2	2	230	26	7.55					3.08						3.36						1						1						100643414	LOC100643414	LG B10			0	0	0.189
	High	Master Protein	XP_003397877.1	uncharacterized protein LOC100646544 [Bombus terrestris]	0	5.577	11	1	2	1	136	15.6	5.64									2.61	3.46											1	1						Pf01395	100646544	LOC100646544	LG B09			0	0	0.445
	High	Master Protein	XP_003393186.2	uncharacterized protein LOC100644429 isoform X1 [Bombus terrestris]	0	5.507	7	2	4	1	365	41.2	4.84			2.72						2.5	5.36					1						1	2							100644429	LOC100644429	LG B01			0	0	8.779
	High	Master Protein	XP_003402713.2	uncharacterized protein LOC100650183 [Bombus terrestris]	0	5.498	3	1	1	1	733	82.4	6.38										4.98												1						Pf01244	100650183	LOC100650183				0	0	1.981
	High	Master Protein	XP_003396646.1	uncharacterized protein LOC100644966 [Bombus terrestris]	0	5.378	19	2	2	2	100	11.1	6.68									8.12												2								100644966	LOC100644966	LG B07			0	0	2.133
	High	Master Protein	EFN88826.1	Alpha-N-acetylgalactosaminidase [Harpegnathos saltator]	0	5.294	1	1	1	1	1392	160.3	6.33			3.81												1										metabolic process;regulation of biological process		catalytic activity;motor activity;protein binding	Pf00307, Pf01576, Pf02065, Pf02463, Pf05557						0	0	0.423
	High	Master Protein	XP_011633964.1	chitinase-like protein Idgf4 isoform X1 [Pogonomyrmex barbatus]	0	5.221	7	3	3	2	459	51.2	7.56					4.25		1.93		2.99								1		1		1				metabolic process		catalytic activity	Pf00704	105425093	LOC105425093				0	0	0.399
	High	Master Protein	KMQ92033.1	atp-citrate synthase [Lasius niger]	0	5.18	1	1	1	1	1070	118.3	7.77			3.6												1										metabolic process		catalytic activity	Pf00285, Pf00549, Pf02629, Pf08442						0	0	100
	High	Master Protein	XP_033197140.1	carboxypeptidase Q-like isoform X1 [Bombus vancouverensis nearcticus]	0	5.117	4	1	1	1	565	63.8	6.49									4.07												1													0	0	3.806
	High	Master Protein	XP_011264740.1	transferrin [Camponotus floridanus]	0	5.001	4	3	4	1	711	78.4	6.06									8.7	0											2	1						Pf00405, Pf12974	105256494	LOC105256494				0	0	0.669
	High	Master Protein	XP_012170810.1	enolase [Bombus terrestris]	0	4.689	3	1	2	1	434	47.1	6.64	3.14	3.94											1	1														Pf00113, Pf03952, Pf13378	100648533	LOC100648533	LG B13			0	0	5.957
	High	Master Protein	XP_033309086.1	titin isoform X5 [Bombus bifarius]	0	4.307	0	1	1	1	20498	2316.6	5.33					3.48												1																	0	0	0.228
	High	Master Protein	XP_003402225.2	maltase A1 [Bombus terrestris]	0	4.277	3	1	1	1	572	64.8	9.03									2.57												1				metabolic process		catalytic activity	Pf00128	100646687	LOC100646687	LG B18			0	0	100
	High	Master Protein	XP_017763876.1	PREDICTED: EH domain-containing protein 1 [Eufriesea mexicana]	0	4.153	1	1	1	1	932	107.5	6.81							3.51												1									Pf00328, Pf00350, Pf01926, Pf12763	108553481	LOC108553481				0	0	1.083
	High	Master Protein	XP_003396209.1	uncharacterized protein LOC100650483 [Bombus terrestris]	0	3.955	4	1	1	1	316	35	8.7										1.99												1							100650483	LOC100650483	LG B06			0	0	1.286
	High	Master Protein	XP_003395548.1	insulin-like growth factor-binding protein complex acid labile subunit isoform X1 [Bombus terrestris]	0	3.857	4	1	1	1	456	52.2	6.14								4.84												1							protein binding	Pf12799, Pf13855	100649621	LOC100649621	LG B05			0	0	0.04
	High	Master Protein	KZC06684.1	Ejaculatory bulb-specific protein 3 [Dufourea novaeangliae]	0	3.797	11	1	1	1	130	14.8	5.31			3.52												1													Pf03392	107194972	LOC107194972				0	0	100
	High	Master Protein	XP_003399681.1	beta-galactosidase [Bombus terrestris]	0	3.705	2	1	1	1	646	73.4	5.73			3.02												1										metabolic process		catalytic activity	Pf01301, Pf02449, Pf13364	100651050	LOC100651050	LG B12			0	0	100
	High	Master Protein	XP_012244487.1	leukocyte elastase inhibitor [Bombus impatiens]	0	3.557	2	1	1	1	678	76.4	9.36			3.09												1													Pf00079	100748059	LOC100748059		BIMP11042		0	0	100
	High	Master Protein	AAQ90411.1	abaesin [Bombus ignitus]	0	3.471	21	1	4	1	58	6.5	9.85	2.9									9.86			1									1			coagulation;defense response;response to stimulus	extracellular		Pf08026						0	0	15.601
	High	Master Protein	XP_025262301.1	glycine-rich cell wall structural protein 1 isoform X1 [Camponotus floridanus]	0	3.417	4	1	14	1	600	49.3	8				6.59	5.52		0	3.12				10.18				1	1		1	1				1										0	0	0.069
	High	Master Protein	ABV68875.1	ferritin [Bombus ignitus]	0	3.4	7	1	1	1	217	24.5	7.42									3.59												1				cellular homeostasis;metabolic process;transport		catalytic activity;metal ion binding	Pf00210						0	0	100
	High	Master Protein	XP_003708656.1	PREDICTED: chymotrypsin inhibitor-like [Megachile rotundata]	0	3.355	12	1	2	1	83	8.9	7.77							2.16	2.05											1	1								Pf01826	100876852	LOC100876852				0	0	0.01
	High	Master Protein	XP_012279728.1	heat shock protein beta-1 isoform X1 [Orussus abietinus]	0	2.998	8	1	1	1	228	25.5	6.98				3.47												1												Pf00011	105699382	LOC105699382				0	0	0.01
	High	Master Protein	AGM53441.1	abaecin, partial [Bombus ruderatus corsicola]	0	2.94	100	1	1	1	10	1.2	7.25							3.39												1															0	0	1.666
	High	Master Protein	XP_033303541.1	uncharacterized protein LOC117207424 isoform X1 [Bombus bifarius]	0	2.865	17	1	1	1	89	10	9.67							2.74												1															0	0	0.402
	High	Master Protein	ATL64812.1	peptidoglycan recognition protein SA [Bombus ignitus]	0	2.813	16	2	2	2	187	20.9	7.14		3.47				2.77								1				1																0	0	0.082
	High	Master Protein	XP_020721833.1	MD-2-related lipid-recognition protein isoform X1 [Bombus terrestris]	0	2.796	6	1	1	1	177	20.4	7.25					3.83												1											Pf02221	100649270	LOC100649270	LG B13			0	0	2.977
	High	Master Protein	XP_003393278.1	uncharacterized protein LOC100644592 [Bombus terrestris]	0	2.745	13	1	1	1	168	18.4	8.06			2.67												1														100644592	LOC100644592	LG B01			0	0	100
	High	Master Protein	XP_012142035.1	PREDICTED: multiple epidermal growth factor-like domains protein 11 isoform X1 [Megachile rotundata]	0	2.707	1	1	1	1	1009	110.6	5.81									3.22												1						protein binding	Pf07546	100875026	LOC100875026				0	0	100
	High	Master Protein	XP_012174803.1	myrosinase 1 [Bombus terrestris]	0	2.479	3	1	1	1	496	56.5	6.27									3.59												1				metabolic process		catalytic activity	Pf00150, Pf00232	100647759	LOC100647759				0	0	100
	High	Master Protein	XP_012170162.1	venom acid phosphatase Acph-1 isoform X1 [Bombus terrestris]	0	2.396	3	1	1	1	384	45.2	6.57			3.29												1												catalytic activity	Pf00328	100646721	LOC100646721	LG B12			0	0	3.523
	High	Master Protein	XP_003489228.1	uncharacterized protein LOC100748694 [Bombus impatiens]	0	2.227	6	1	1	1	189	20.8	7.42								3.08												1									100748694	LOC100748694		BIMP12358		0	0	0.361
	High	Master Protein	XP_003393042.1	uncharacterized protein LOC100645359 isoform X1 [Bombus terrestris]	0	2.122	2	1	2	1	371	41.5	8.76				2.42							2.18					1							1			membrane		Pf01299	100645359	LOC100645359	LG B01			0	0	0.353
	High	Master Protein	XP_003397865.1	uncharacterized protein LOC100645203 [Bombus terrestris]	0.001	1.996	7	1	1	1	137	14.9	5.47									3.23												1							Pf01395	100645203	LOC100645203	LG B09			0	0	9.381
	High	Master Protein	XP_012141527.1	PREDICTED: peroxidase-like isoform X1 [Megachile rotundata]	0.001	1.924	2	1	1	1	813	90.8	7.24		3.61												1														Pf03098	100882038	LOC100882038				0	0	0.614
	High	Master Protein	XP_003493603.1	maltase 2-like [Bombus impatiens]	0.001	1.886	2	1	1	1	574	65.6	7.08			2.62												1										metabolic process		catalytic activity	Pf00128	100749266	LOC100749266		BIMP15905	Galactose metabolism; Metabolic pathways; Starch and sucrose metabolism	3	0	0.399
	High	Master Protein	AFX62368.1	chymotrypsin inhibitor [Bombus terrestris]	0.001	1.837	27	2	2	2	75	8.3	7.43										2.72												2						Pf01826	100645263	CI; LOC100645263	LG B15			0	0	3.278
	High	Master Protein	KOC61341.1	Beta-hexosaminidase subunit beta, partial [Habropoda laboriosa]	0.001	1.766	1	1	1	1	666	74.9	8.41			2.43												1										metabolic process		catalytic activity	Pf00728, Pf02838, Pf14845						0	0	100
	High	Master Protein	XP_020722937.1	uncharacterized protein LOC110119181 isoform X1 [Bombus terrestris]	0.001	1.669	6	1	1	1	339	37.4	6.35												3.32												1				Pf01156	110119181	LOC100644039; LOC110119181	LG B16			0	0	2.867
	High	Master Protein	BAI44029.1	alpha-glucosidase [Bombus diversus diversus]	0.001	1.557	3	1	1	1	575	65.6	8.63			2.1												1										metabolic process		catalytic activity	Pf00128						0	0	100
	High	Master Protein	CAD2214689.1	C-terminus of histone H2A, putative [Angomonas deanei]	0.001	1.554	7	1	1	1	136	14.4	11.75					2.33												1																	0	0	0.61
	High	Master Protein	XP_003400660.1	trichohyalin [Bombus terrestris]	0.001	1.52	1	1	1	1	1094	130.9	8.98												0												1					100642504	LOC100642504	LG B14			0	0	0.353
	High	Master Protein	KAF7996335.1	hypothetical protein HCN44_001967 [Aphidius gifuensis]	0.001	1.516	3	1	1	1	1193	138.3	6.86												2.99												1										0	0
	High	Master Protein	XP_031835739.1	uncharacterized protein LOC116428343 isoform X1 [Nomia melanderi]	0.001	1.461	1	1	1	1	813	93.7	8.72			3.36												1																			0	0	2.033
	High	Master Protein	XP_012236328.1	protein unzipped isoform X1 [Bombus impatiens]	0.001	1.303	9	1	1	1	480	53.5	6.7						3.01												1											100740525	LOC100740525		BIMP13062		0	0	0.385
	High	Master Protein	XP_034174510.1	leucine-rich repeat and transmembrane domain-containing protein 1-like [Osmia lignaria]	0.001	1.268	4	1	1	1	284	31.7	7.09									2.45												1													0	0	100
	High	Master Protein	OAD57631.1	hypothetical protein WN48_01605 [Eufriesea mexicana]	0.001	1.25	2	1	1	1	400	45.6	5.63	2.3												1																108548035	LOC108548035				0	0	0.122
	High	Master Protein	KOX70593.1	Proclotting enzyme [Melipona quadrifasciata]	0.001	1.218	1	1	1	1	594	68.7	8.16									3.17												1				metabolic process		catalytic activity	Pf00089, Pf00388						0	0	2.265
	High	Master Protein	XP_015433190.1	PREDICTED: uncharacterized protein LOC107189219 [Dufourea novaeangliae]	0.001	1.206	10	1	2	1	129	13.9	8.16					0						0						1						1						107189219	LOC107189219				0	0	0.112
	High	Master Protein	XP_003398034.1	uncharacterized protein LOC100646546 [Bombus terrestris]	0.001	1.197	5	1	1	1	242	27.4	5.63										2.86												1						Pf06585	100646546	LOC100646546	LG B09			0	0	1.271
	High	Master Protein	XP_029672891.1	superoxide dismutase [Cu-Zn], chloroplastic-like isoform X1 [Formica exsecta]	0.001	1.151	6	1	1	1	208	21.8	6.14			0												1																			0	0	1.378
	High	Master Protein	XP_003401251.1	inducible metalloproteinase inhibitor protein [Bombus terrestris]	0.002	1.064	8	1	2	1	105	11.4	8.75		2.66				2.71								1				1										Pf01826	100645101	LOC100645101	LG B15			0	0	0.171
	High	Master Protein	XP_012253115.2	uncharacterized protein LOC105684385 [Athalia rosae]	0.002	1.054	2	1	2	1	1391	154.1	7.65								2.33			0									1			1						105684385	LOC105684385				0	0	0.246
	High	Master Protein	XP_036146327.1	probable ATP-dependent RNA helicase spindle-E [Monomorium pharaonis]	0.002	1.045	1	1	1	1	1397	161.6	7.06						2.92												1																0	0	0.144
	High	Master Protein	KMQ93168.1	kazal-type proteinase inhibitor [Lasius niger]	0.003	0.97	4	1	1	1	490	54.3	8.63			2.6												1											membrane	protein binding							0	0	100
	High	Master Protein	CAB0031481.1	unnamed protein product [Trichogramma brassicae]	0.003	0.959	1	1	1	1	2644	293	8.94			0												1																			0	0	100
	High	Master Protein	CAB0032263.1	unnamed protein product [Trichogramma brassicae]	0.003	0.891	24	1	1	1	152	15.7	6.42			3.08												1																			0	0	0.935
	High	Master Protein	PBC26843.1	Glyceraldehyde-3-phosphate dehydrogenase [Apis cerana cerana]	0.004	0.837	2	1	1	1	361	39.2	8.02										1.61												1						Pf00044, Pf02800						0	0	100
	High	Master Protein	ACI01044.1	venom serine protease [Bombus ignitus]	0.004	0.768	4	1	1	1	360	39.4	6.73										0												1			metabolic process;regulation of biological process	extracellular	catalytic activity;enzyme regulator activity	Pf00089, Pf12032						0	0	0.651
	High	Master Protein	XP_003403024.1	serine protease inhibitor 3 isoform X1 [Bombus terrestris]	0.004	0.767	23	1	1	1	82	9.3	4.96	2.02												1														enzyme regulator activity	Pf05375	100651307	LOC100651307				0	0	2.453
	High	Master Protein	XP_034941973.1	uncharacterized protein LOC118068591 [Chelonus insularis]	0.004	0.646	1	1	1	1	1103	126.9	8.81									2.75												1													0	0	0.169
	High	Master Protein	W0GKR2	Uncharacterized protein OS=Spiroplasma mirum ATCC 29335 OX=838561 GN=P344_01895 PE=4 SV=1	0.004	0.561	8	1	1	1	103	11.8	6.79			2.16												1																	P344_01895; SMM_0316		0	0	22.061
	High	Master Protein	XP_025074582.1	LOW QUALITY PROTEIN: ubiquitin-like modifier-activating enzyme atg7 [Pogonomyrmex barbatus]	0.004	0.52	5	1	1	1	703	79.3	6.46										2.35												1												0	0	100
	High	Master Protein	XP_029167637.1	claspin-like [Nylanderia fulva]	0.004	0.505	3	1	1	1	364	41.8	8.69											2.86												1											0	0	0.211
	Medium	Master Protein	XP_014478394.1	PREDICTED: centrosomal protein of 290 kDa isoform X1 [Dinoponera quadriceps]	0.01	0.438	1	1	1	1	2037	235.5	5.64			2.66												1													Pf12128	106746362	LOC106746362				0	0
	Medium	Master Protein	CAD2221551.1	hypothetical protein ADEAN_000908300 [Angomonas deanei]	0.016	0.348	25	1	1	1	102	10.5	10.18		2.68												1																				0	0	100
	Medium	Master Protein	KMQ91288.1	de-cadherin-like isoform x4 protein [Lasius niger]	0.016	0.347	1	1	1	1	1409	157.7	4.78								0												1					metabolic process	membrane;ribosome	metal ion binding;structural molecule activity	Pf00028, Pf00054, Pf01049, Pf01282, Pf02210						0	0	0.071
	Medium	Master Protein	A0A383RIW8	S-layer glycoprotein OS=Paenibacillus alvei OX=44250 GN=PBLR_14948 PE=4 SV=1	0.016	0.324	2	1	1	1	1001	110.7	6.96								3.37												1														0	0	0.082
	Medium	Master Protein	XP_012348529.1	superoxide dismutase [Cu-Zn], chloroplastic isoform X1 [Apis florea]	0.016	0.318	21	1	1	1	178	18.9	7.01		3.86												1											metabolic process		metal ion binding	Pf00080	100868898	LOC100868898				0	0	0.698
	Protein FDR Confidence: Combined	Master	Accession	Description	Exp. q-value: Combined	Sum PEP Score	Coverage [%]	# Peptides	# PSMs	# Unique Peptides	# AAs	MW [kDa]	calc. pI	Score Sequest HT: A Sequest HT	Score Sequest HT: B Sequest HT	Score Sequest HT: C Sequest HT	Score Sequest HT: D Sequest HT	Score Sequest HT: E Sequest HT	Score Sequest HT: F Sequest HT	Score Sequest HT: G Sequest HT	Score Sequest HT: H Sequest HT	Score Sequest HT: I Sequest HT	Score Sequest HT: J Sequest HT	Score Sequest HT: K Sequest HT	# Peptides (by Search Engine): A Sequest HT	# Peptides (by Search Engine): B Sequest HT	# Peptides (by Search Engine): C Sequest HT	# Peptides (by Search Engine): D Sequest HT	# Peptides (by Search Engine): E Sequest HT	# Peptides (by Search Engine): F Sequest HT	# Peptides (by Search Engine): G Sequest HT	# Peptides (by Search Engine): H Sequest HT	# Peptides (by Search Engine): I Sequest HT	# Peptides (by Search Engine): J Sequest HT	# Peptides (by Search Engine): K Sequest HT	Biological Process	Cellular Component	Molecular Function	Pfam IDs	Entrez Gene ID	Gene Symbol	Chromosome	KEGG Pathways	Ensembl Gene ID	# Protein Pathway Groups	# Razor Peptides	Abundance Ratio: (Amistar and Crithidia) / (Amistar)	Abundance Ratio: (Crithidia) / (Amistar)	Abundance Ratio: (Amistar) / (Control)
	High	Master Protein	XP_003397320.1	apolipophorins [Bombus terrestris]	0	1180.18	56	176	502	64	3371	375	8.24	76.77	68.26	51.25	84.96	46.37	291.34	135.56	379.33	377.07	228.69	92.21	18	16	16	17	11	53	30	57	58	53	20	transport	extracellular	transporter activity	Pf00094, Pf01347, Pf06448, Pf07464, Pf09172	100647222	LOC100647222	LG B08			0	114	0.972	1.81	0.485
	High	Master Protein	XP_033319718.1	apolipophorins isoform X1 [Bombus bifarius]	0	715.278	36	117	290	6	3380	376.4	8.35	43.43	44.39	17.94	55.93	18.79	154.76	92.11	201.65	210.16	140.59	50.79	11	11	6	12	6	31	20	41	39	34	10										0	2	0.821	0.01	8.572
	High	Master Protein	XP_012163499.1	LOW QUALITY PROTEIN: vitellogenin [Bombus terrestris]	0	703.591	60	96	287	21	1779	202.4	6.28	66.43	39.59	68.3	20.23	16.45	141.73	134.15	157.29	169.77	165.36	11.51	14	11	18	5	6	33	24	37	34	35	3	transport		transporter activity	Pf00094, Pf01347, Pf09172	100650436	LOC100650436	LG B04			0	89	1.112	0.262	1.842
	High	Master Protein	ACQ91623.1	vitellogenin [Bombus ignitus]	0	448.019	37	62	177	1	1772	201.9	6.09	41.93	31.76	35.04	15.93	11.73	81.93	70.05	112.08	104.77	93.04	11.51	8	8	10	4	4	20	13	26	22	18	3	transport		transporter activity	Pf00094, Pf01347, Pf09172						0	0	1.372	0.337	1.208
	High	Master Protein	XP_012172140.1	transferrin [Bombus terrestris]	0	441.205	74	51	144	24	706	77.7	6.96	57.1	21.84	9.12	11.08	3.14	70.46	101.76	171.09	48.72	80.13	3.71	10	2	3	3	1	13	18	25	15	17	1				Pf00405, Pf12974	100650460	LOC100650460	LG B15			0	31	1.623	0.272	2.882
	High	Master Protein	AUX13057.1	Vitellogenin [Bombus lantschouensis]	0	406.167	41	68	177	3	1772	201.8	6.25	37.61	17.51	42.97	20.23	8.7	91.01	72.72	93.7	91.87	82.76	8.69	11	5	12	5	4	24	15	24	21	20	2										0	1	1.011	0.01	9.913
	High	Master Protein	XP_003486912.1	transferrin [Bombus impatiens]	0	222.962	43	28	80	1	707	77.8	7.21	25.72	17.21	6.39	3.54	7.4	20.67	58.12	89.8	20.72	47.21	3.71	3	1	2	1	1	6	10	14	7	9	1				Pf00405, Pf12974	100741895	LOC100741895			BIMP14863	0	0	3.631	0.01	59.96
	High	Master Protein	XP_012175190.1	chitinase-like protein Idgf4 isoform X1 [Bombus terrestris]	0	186.136	58	23	89	14	440	48.7	7.23	12.57	14.97	17.77	5.53		65.51	43.84	75.61	41.19	39.61		3	3	2	1		9	7	12	8	9		metabolic process		catalytic activity	Pf00704	100650230	LOC100650230				0	9	0.852	0.029	5.272
	High	Master Protein	XP_003400548.1	phenoloxidase 2 [Bombus terrestris]	0	182.903	55	27	55	22	692	79.9	6.51	5.07	3.29	9.6	11.01	6.81	29.2	21.4	35.84	59.06	30.07		1	1	3	3	2	6	5	10	11	7		metabolic process		catalytic activity	Pf00264, Pf00372, Pf03722, Pf03723	100648607	LOC100648607; PPO	LG B14			0	5	0.737	0.449	1.563
	High	Master Protein	XP_003402792.1	general odorant-binding protein 56d [Bombus terrestris]	0	163.236	61	11	57	11	136	14.8	5.64	31.16	4.83	12.53	17.01		38.69	32.16	41.48	33.1	37.82	9.04	5	1	1	3		5	6	3	6	5	2				Pf01395	100649907	LOC100649907				0	0	0.565	0.932	0.951
	High	Master Protein	XP_020721343.1	antichymotrypsin-2 [Bombus terrestris]	0	153.857	61	19	58	9	408	45.8	6.58	16.84	14.57		14.87		21.03	38.6	59.84	45.55	29.52		4	3		2		6	6	11	6	6					Pf00079	100648482	LOC100648482	LG B11			0	10	1.018	0.173	4.33
	High	Master Protein	XP_003398424.1	serine protease inhibitor 88Ea [Bombus terrestris]	0	150.236	54	16	43	4	448	50	6.54		4.54	13.89		13.02	26.22	27.24	34.86	22.86	31.31	4.13		1	2		2	3	5	7	5	5	1				Pf00079	100644450	LOC100644450	LG B10			0	12	1.037	0.187	1.326
	High	Master Protein	XP_012174357.1	uncharacterized protein LOC100647796 [Bombus terrestris]	0	135.01	86	19	114	16	193	21.4	5.67	72.16	36.73	46.19	12.52	41.59	45.32	87.19	54.94	68.03	43.94	17.97	5	4	5	3	2	7	5	5	6	3	5	transport	extracellular		Pf07464	100647796	LOC100647796				0	3	0.675	1.184	0.997
	High	Master Protein	XP_003402576.2	serine protease inhibitor 3/4, partial [Bombus terrestris]	0	131	67	14	39	5	313	35.3	8.43	2.03			4.98		13.6	37.99	39.76	52.87	11.79		1			1		4	5	8	7	2					Pf00079	100652301	LOC100652301				0	2	0.616	0.043	7.169
	High	Master Protein	XP_003394690.1	leucine-rich repeat-containing protein 15 isoform X1 [Bombus terrestris]	0	87.459	27	10	25	10	689	77.5	6.07			4.55			35.53	14.57	9.84	18.14	13.29				1			6	3	3	3	3				protein binding	Pf01462, Pf12799, Pf13855	100643923	LOC100643923	LG B03			0	0	1.245	0.135	3.504
	High	Master Protein	XP_033193236.1	serine protease inhibitor 88Ea-like isoform X1 [Bombus vancouverensis nearcticus]	0	84.257	42	12	31	1	450	50.2	6.77			13.89		13.02	11.74	23.15	23.63	19.51	20.68				2		2	3	4	5	4	4											0	0	1.838	0.01	100
	High	Master Protein	XP_003393266.1	uncharacterized protein LOC100643149 [Bombus terrestris]	0	83.857	43	10	51	9	327	36.9	4.61	3.2	3.54	7	3.41	8.44	33.81	23.05	38.46	29.96	33.69		1	1	3	1	2	3	4	5	6	5						100643149	LOC100643149	LG B01			0	1	0.865	1.095	7.132
	High	Master Protein	XP_012166540.1	superoxide dismutase [Cu-Zn], chloroplastic [Bombus terrestris]	0	79.742	63	8	21	8	187	20.1	6.99	6.73	4.9	8.51	6.6		3.73	20.38	13.76	14.72	27.43		1	1	1	1		1	2	2	2	4		metabolic process		metal ion binding	Pf00080	100642760	LOC100642760	LG B08			0	0	0.582	1.505	0.588
	High	Master Protein	QGQ63527.1	immune responsive protein [Bombus lantschouensis]	0	79.376	37	10	18	8	275	30.7	7.18			5.55			4.74	7.64	11.13	7.81	29.16	3.27			1			1	2	3	2	6	1										0	3	1.717	0.078	0.825
	High	Master Protein	XP_026667468.1	chitinase-like protein EN03 isoform X1 [Ceratina calcarata]	0	77.526	30	10	43	5	440	48.7	7.21	11.2	8.38				23.85	32.14	35.57	16.06	14.7		3	2				6	5	5	3	3											0	0	0.656	0.054	12.688
	High	Master Protein	XP_012167632.1	beta-1,3-glucan-binding protein 1 [Bombus terrestris]	0	74.68	36	11	20	11	475	53.9	6.13			7.14			18.99	8.66	13.09	22.34	12.14	2.75			1			4	2	3	4	2	1					100647662	LOC100647662	LG B09			0	0	0.856	0.454	0.736
	High	Master Protein	XP_003401093.1	spermine oxidase [Bombus terrestris]	0	74.55	35	12	26	4	492	55.9	5.25	10.7	15.3	3.55	10.14		14.99	3.37	13.88	18.61	5.9	0	2	3	1	2		4	1	4	4	2	1	metabolic process		catalytic activity	Pf01593, Pf13450	100645349	LOC100645349	LG B15			0	10	0.742	0.442	2.199
	High	Master Protein	XP_033346832.1	LOW QUALITY PROTEIN: vitellogenin-like [Bombus vosnesenskii]	0	71.935	8	11	29	1	1779	201.4	6.33	2.59	2.52	9.56	3.96	1.71	7.93	12.48	2.72	25.15	21.62		1	1	3	1	1	2	3	1	5	4											0	0	0.439	0.534	100
	High	Master Protein	XP_020721219.1	glycine-rich cell wall structural protein [Bombus terrestris]	0	70.797	14	8	23	4	512	41.5	9.39	13.43	32.71	11.15	15.59		7.44				4.15	6.69	3	4	2	3		1				1	1					100651094	LOC100651094	LG B11			0	4	0.192	100	0.01
	High	Master Protein	XP_020722610.1	fibrillin-2 [Bombus terrestris]	0	69.02	14	15	24	15	1549	168.1	5.49			3.47	2.51		6.26	6.02	16.55	28.64	2.6				1	1		2	2	5	7	3					Pf09402	100644464	LOC100644464	LG B15			0	0	1.391	0.056	4.421
	High	Master Protein	XP_012175414.1	centromere-associated protein E isoform X1 [Bombus terrestris]	0	67.034	32	12	18	10	551	63.1	5.57			11.35		6.42	3.15	4.94	20.48	4.56	21.13				3		2	1	1	5	1	5					Pf12252	100645857	LOC100645857				0	2	0.994	0.332	1.856
	High	Master Protein	XP_003398082.1	poly(U)-specific endoribonuclease homolog isoform X1 [Bombus terrestris]	0	66.006	34	10	12	9	682	70.8	9.41	19.05		17.01					3.54	9.99	15.83		3		3					1	2	3				catalytic activity	Pf09412	100642339	LOC100642339	LG B10			0	1	0.819	0.437	0.997
	High	Master Protein	XP_033184105.1	angiotensin-converting enzyme-like [Bombus vancouverensis nearcticus]	0	63.45	31	11	16	8	642	74.4	5.26					8.41	10.47	2.1	12.58	12.76	13.12						1	2	1	3	3	3											0	3	1.079	0.766	1.599
	High	Master Protein	XP_020718755.1	serine protease easter-like [Bombus terrestris]	0	60.623	43	9	21	3	398	43.9	6.54	1.73		3.79		6.21	6.41	15.4	4.37	5.39	22.02	2.42	1		1		2	2	3	1	2	6	1				Pf00089, Pf09342, Pf12032	110119301	LOC110119301	LG B05			0	6	0.827	0.127	4.09
	High	Master Protein	XP_012169463.2	LOW QUALITY PROTEIN: alaserpin [Bombus terrestris]	0	58.266	34	10	23	2	405	45.3	5.67		6.53				19.46	4.14	15.97	19.9	8.07			2				5	2	4	5	3					Pf00079	100648833	LOC100648833	LG B11			0	6	1.147	0.01	5.03
	High	Master Protein	XP_003393186.2	uncharacterized protein LOC100644429 isoform X1 [Bombus terrestris]	0	57.09	22	4	14	2	365	41.2	4.84		3.54	2.49			3.68		26.06	18.06	0			1	1			2		1	2	1						100644429	LOC100644429	LG B01			0	1	0.966	0.01	100
	High	Master Protein	XP_033189693.1	antichymotrypsin-2-like isoform X4 [Bombus vancouverensis nearcticus]	0	53.503	29	9	22	1	401	44.7	6.42		3.65				19.46	4.14	15.41	19.9	8.07			1				5	2	4	5	3											0	0	0.49	1.178	0.74
	High	Master Protein	XP_003691494.2	LOW QUALITY PROTEIN: apolipophorins [Apis florea]	0	53.047	3	13	32	2	3365	373.8	8.53	5.52		2.62	10.79	3.65	14.19	4.55	16.48	26	9.26	7.89	2		1	2	1	4	1	3	6	3	1										0	0	1.831	0.561	0.172
	High	Master Protein	XP_003397300.2	uncharacterized protein LOC100644683 [Bombus terrestris]	0	51.283	7	7	18	7	1130	128.1	8.25				0	3.16	2.78	7.19	24.29	10.41	10.89	5.1				1	1	1	2	4	1	3	1				Pf00135, Pf07859	100644683	LOC100644683	LG B08			0	0	1.38	0.329	24.194
	High	Master Protein	XP_031830220.1	chitinase-like protein EN03 isoform X1 [Nomia melanderi]	0	50.555	18	6	17	1	440	48.7	7.5	9.21	3.87				8.47	7.89	9.92	11.95	4.22		2	1				2	2	2	3	1											0	0
	High	Master Protein	XP_003490597.1	spermine oxidase [Bombus impatiens]	0	50.415	24	9	20	1	492	56	5.38	4.11	7.14	3.55			11.3	3.37	15.94	13.67	5.9	0	1	1	1			3	1	5	3	2	1	metabolic process		catalytic activity	Pf01593, Pf13450	100744450	LOC100744450			BIMP16293	0	0	1.652	0.386	1.164
	High	Master Protein	XP_033320019.1	interferon-related developmental regulator 1-like [Bombus bifarius]	0	48.874	9	4	11	4	800	89.7	6.55						7.38	3.79	8.27	7.7	14.75							2	1	2	1	3											0	0	1.423	0.107	26.353
	High	Master Protein	XP_003393256.1	BMP-binding endothelial regulator protein [Bombus terrestris]	0	48.684	50	11	13	11	318	35.1	5.12	0	3.38		10.97		3.86	10.59	2.92	10.42			1	1		3		1	3	1	3							100652150	LOC100652150	LG B01			0	0	0.51	0.852	13.246
	High	Master Protein	XP_033176234.1	uncharacterized protein LOC100740289 isoform X1 [Bombus impatiens]	0	48.518	15	2	11	1	355	39.8	5.74						3.68		26.06	16.52	0							1		1	2	1											0	0	1.329	0.01	36.051
	High	Master Protein	XP_020721177.1	uncharacterized protein LOC100648602 [Bombus terrestris]	0	46.805	15	9	19	3	877	98.2	6.01	2.55	8.32				5.17	12.06	16.39	11.9	7.72		1	2				2	2	4	3	2					Pf00079	100648602	LOC100648602	LG B11			0	0	0.615	0.335	24.482
	High	Master Protein	KOX79720.1	Transferrin [Melipona quadrifasciata]	0	45.537	12	9	21	1	707	77.7	6.86			4.15	1.95		8.22	4.96	23.56	6.5	9.78	3.71			1	1		3	2	5	3	3	1	transport	extracellular	metal ion binding	Pf00405, Pf12974						0	0	0.094	0.149	1.912
	High	Master Protein	XP_003401213.2	uncharacterized protein LOC100650789 [Bombus terrestris]	0	45.358	50	6	11	1	129	13.8	8.35	4.57	6.18		6.93				4.07	14.37	3.71		1	2		2				1	1	1						100650789	LOC100650789	LG B15			0	5	0.871	0.245	0.781
	High	Master Protein	XP_020719744.1	serine proteinase stubble [Bombus terrestris]	0	43.927	39	11	19	11	472	51.9	5.6		3.81		2.76		14.54	3.23	14.31	13.63	7.95	5.18		1		1		4	1	5	3	2	1				Pf00089	100648752	LOC100648752	LG B08			0	0	1.032	0.319	1.105
	High	Master Protein	XP_003398135.1	glyceraldehyde-3-phosphate dehydrogenase 2 [Bombus terrestris]	0	42.962	33	7	17	2	333	35.7	8.43	2.92		4.74	2.05	6.53	9.85		3.31	7.55	23.71	3.59	1		2	1	1	2		1	2	4	1	metabolic process		catalytic activity	Pf00044, Pf02800	100648830	LOC100648830; GAPDH	LG B10			0	5	1.022	1.286	0.461
	High	Master Protein	XP_003394564.1	neurofilament heavy polypeptide [Bombus terrestris]	0	42.345	26	5	8	5	476	51.7	4.67	18.28		9.17		7.9	3.83	4.53					3		2		1	1	1									100647892	LOC100647892	LG B03			0	0	0.619	4.703	0.164
	High	Master Protein	XP_012173019.1	hemocytin isoform X1 [Bombus terrestris]	0	41.433	4	10	12	10	3944	440.7	5.16						5.17	4.9		22.56	2.71							2	1		7	1		metabolic process	extracellular		Pf00094, Pf00754, Pf01607, Pf01826, Pf08742, Pf13330	100642980	LOC100642980	LG B16			0	0	0.769	0.228	3.462
	High	Master Protein	XP_003393033.1	plasma protease C1 inhibitor [Bombus terrestris]	0	41.02	11	6	8	6	848	96.3	7.64					7.27	4	11.75	3.89	4.77							2	1	3	1	1						Pf00079	100644115	LOC100644115	LG B01			0	0	1.019	0.025	8.784
	High	Master Protein	XP_012148156.1	PREDICTED: apolipophorins [Megachile rotundata]	0	41.014	2	7	14	1	3378	374.6	8.27	2.95			6.91		2.65	4.22	10.09	10.21	8.87	2.78	1			1		1	1	3	2	2	1	transport		transporter activity	Pf00094, Pf01347, Pf06448, Pf09172	100878905	LOC100878905				0	0	100	100	0.01
	High	Master Protein	XP_024222309.1	glycine-rich protein 5 isoform X1 [Bombus impatiens]	0	40.375	9	5	11	1	303	26.1	9.39	4.27	26.15	5.19			7.44				4.15		1	3	1			1				1											0	0		100	0.01
	High	Master Protein	XP_012237228.1	uncharacterized protein LOC100742014 [Bombus impatiens]	0	39.995	50	6	10	1	129	13.8	8.35		6.18		6.93				6.53	14.37				2		2				1	1							100742014	LOC100742014			BIMP14972	0	0	100	100	0.01
	High	Master Protein	AAO39761.1	transferrin [Apis mellifera]	0	37.718	12	8	17	1	712	78.6	7.06			6.39			6.13	2.22	16.15	8.54	9.08	3.71			2			2	1	4	4	2	1	transport	extracellular;membrane	metal ion binding	Pf00405, Pf12974	406078	Tsf1	LG15			0	0	100	100	0.01
	High	Master Protein	XP_033187205.1	LOW QUALITY PROTEIN: uncharacterized protein LOC117155399 [Bombus vancouverensis nearcticus]	0	37.242	14	7	16	1	829	92.4	7.47	1.73		3.79		2.39	6.41	10	4.37	2.08	13.92	2.42	1		1		1	2	2	1	1	5	1										0	0	0.812	0.01	100
	High	Master Protein	KOX73417.1	Chitinase-like protein Idgf4 [Melipona quadrifasciata]	0	36.965	17	7	33	1	436	48.5	7.52	6.98	8.38				11.17	24.36	31.09	10.41	6.71		2	2				2	3	5	2	2		metabolic process		catalytic activity	Pf00704						0	0
	High	Master Protein	XP_003701079.1	PREDICTED: glyceraldehyde-3-phosphate dehydrogenase 2-like [Megachile rotundata]	0	36.897	26	5	13	1	333	35.7	8.18	2.92		2.11			3.01	4.18	3.31	7.55	17.08	3.59	1		1			1	1	1	2	3	1	metabolic process		catalytic activity	Pf00044, Pf02800	100874769	LOC100874769				0	0	0.01	0.01	12.43
	High	Master Protein	XP_020719699.1	ejaculatory bulb-specific protein 3 isoform X1 [Bombus terrestris]	0	33.587	63	7	11	7	128	14.7	6.15	2.85	3.52	3.37		3.94	3.83		5.96		9.93	2.31	1	1	1		1	1		1		2	1				Pf03392	100646145	LOC100646145	LG B07			0	0	0.986	0.087	11.726
	High	Master Protein	XP_033179277.1	papilin isoform X1 [Bombus impatiens]	0	33.511	4	6	6	6	2920	318.8	4.69						3.1		3.6	9.47	8.73							1		1	2	2											0	0	1.254	0.478	100
	High	Master Protein	AFX62371.1	chitin binding protein [Bombus terrestris]	0	31.966	45	2	13	2	78	8.6	5.17						27.03	3.58	6.7	3.6	6.89							2	1	1	1	2		metabolic process	extracellular		Pf01607	100645163	LOC100645163	LG B04			0	0	0.448	0.01	79.5
	High	Master Protein	AEO51760.1	Argk [Bombus hypocrita]	0	31.325	24	5	6	2	355	39.7	6.27	6.26		4.24		2.79		7.32			3.19		1		1		1		2			1		metabolic process		catalytic activity;nucleotide binding	Pf00217, Pf02807						0	3	1.336	0.444	1.941
	High	Master Protein	XP_012176736.1	lysosomal alpha-mannosidase isoform X1 [Bombus terrestris]	0	31.228	10	6	6	6	998	114.2	6.07		4.08				8.69	2.97	9.07					1				2	1	2				metabolic process		catalytic activity;metal ion binding	Pf01074, Pf07748, Pf09261	100651034	LOC100651034	LG B04			0	0	0.918	0.226	5.748
	High	Master Protein	XP_003396646.1	uncharacterized protein LOC100644966 [Bombus terrestris]	0	30.568	53	3	10	3	100	11.1	6.68	2.46				3.3	2.59	4.36	3.48	9.07	4.83		1				1	1	1	1	1	1						100644966	LOC100644966	LG B07			0	0	0.817	0.78	31.458
	High	Master Protein	XP_003401730.1	regucalcin [Bombus terrestris]	0	30.341	19	3	4	3	338	36.9	7.94										20.55											3					Pf08450	100644382	LOC100644382	LG B16			0	0	0.908	0.625	12.029
	High	Master Protein	ADG65347.1	glutathione S-transferase [Bombus ignitus]	0	27.676	43	5	6	5	201	23.1	8.6			2.43			3.69			8.38	8.3				1			1			2	1				catalytic activity;protein binding	Pf00043, Pf02798, Pf13409, Pf13417						0	0	2.301	0.09	2.279
	High	Master Protein	KOX72508.1	Glyceraldehyde-3-phosphate dehydrogenase 2 [Melipona quadrifasciata]	0	27.426	18	3	10	1	416	45.1	8.69	2.92		3.8		6.53	9.85		3.31		13.76	3.59	1		1		1	2		1		2	1	metabolic process		catalytic activity;nucleotide binding	Pf00044, Pf02800						0	0		100	0.01
	High	Master Protein	XP_017879492.1	apolipophorins [Ceratina calcarata]	0	26.888	3	6	41	2	3346	371.3	7.49			5.83		9.68	20.3	9.17	15.38	34.19	14.33	3.07			2		2	2	2	2	4	2	1				Pf00094, Pf01347, Pf04108, Pf06448, Pf09172, Pf12889, Pf13646	108624600	LOC108624600				0	0	1.364	0.139	21.886
	High	Master Protein	XP_003402225.2	maltase A1 [Bombus terrestris]	0	26.474	14	5	8	5	572	64.8	9.03	3.47				2.01					16.16	3.78	1				1					5	1	metabolic process		catalytic activity	Pf00128	100646687	LOC100646687	LG B18			0	0	2.117	19.239	2.284
	High	Master Protein	XP_003393341.1	peritrophin-1 [Bombus terrestris]	0	25.26	32	2	4	2	110	12.3	6.89	2.8						4.11		4.77	3.74		1						1		1	1		metabolic process	extracellular		Pf01607	100642915	LOC100642915	LG B01			0	0	2.058	0.143	14.335
	High	Master Protein	XP_012138897.1	PREDICTED: chitinase-like protein EN03 isoform X1 [Megachile rotundata]	0	24.707	17	4	24	1	440	48.9	7.49	6.98	4.51				7.42	16.47	25.08	9.27	4.54		2	1				1	1	3	2	2		metabolic process		catalytic activity	Pf00704	100878181	LOC100878181				0	0	8.659	0.01	0.084
	High	Master Protein	XP_020719973.1	fibroin heavy chain isoform X1 [Bombus terrestris]	0	24.417	7	3	7	3	796	72.7	8.87			3.54		3.86		2.83	3.27	6.95	5.34				1		1		1	1	1	1						100646348	LOC100646348	LG B09			0	0	0.965	0.239	3.693
	High	Master Protein	ADB29130.1	hymenoptaecin, partial [Bombus terrestris]	0	23.542	36	3	4	3	118	13	9.63								5.23		12.14									2		1						100631061	LOC100631061				0	0	3.378	0.263	20.666
	High	Master Protein	KAF3430580.1	hypothetical protein E2986_07648, partial [Frieseomelitta varia]	0	22.541	11	5	10	1	668	76.8	6.58						1.8		15.55		13.7							1		3		3											0	1	1.417	0.262	100
	High	Master Protein	XP_003393340.1	peritrophin-1 [Bombus terrestris]	0	22.486	17	1	4	1	112	12.5	4.88									4.7	12.64										1	1		metabolic process	extracellular		Pf01607	100642795	LOC100642795	LG B01			0	0	1.254	0.046	100
	High	Master Protein	XP_020722259.1	trithorax group protein osa [Bombus terrestris]	0	22.38	9	3	5	3	736	78.3	8.87						4.88		10.31	6.84								1		2	2							100643423	LOC100643423	LG B14			0	0	0.672	0.548	0.781
	High	Master Protein	XP_024226642.1	LOW QUALITY PROTEIN: peptidoglycan recognition protein 3 [Bombus impatiens]	0	22.094	14	3	5	3	412	45.8	7.56	4.14				2.79		5.46	4.35	5.34			1				1		1	1	1												0	0	1.353	0.138	3.817
	High	Master Protein	XP_003398804.1	gamma-glutamyl hydrolase A [Bombus terrestris]	0	21.941	33	8	11	8	322	36.6	8.44	0		2.94			14.35		7.56	1.87	4.51		1		1			3		4	1	1		metabolic process		catalytic activity	Pf00117, Pf07722	100651812	LOC100651812	LG B11			0	0	0.87	1.646	1.463
	High	Master Protein	KOC65105.1	Apolipophorin, partial [Habropoda laboriosa]	0	21.809	2	4	8	1	3416	380.1	8.43							2.04	8.04	6.58	5.55								1	2	2	1		transport	extracellular	protein binding;transporter activity	Pf00094, Pf01347, Pf03938, Pf06448, Pf07464, Pf09172	108572790	LOC108572790				0	0	1.986	0.433	12.745
	High	Master Protein	XP_035740737.1	transferrin-like [Vespa mandarinia]	0	21.802	9	6	13	3	718	78.5	6.38			2.24	2.88		7.24	2.73	10.66		9.19				1	1		3	1	4		3											0	0	1.101	7.117	0.043
	High	Master Protein	XP_031847327.1	transferrin [Nomia melanderi]	0	21.777	9	4	13	1	728	79.2	6.05						5.62	2.34	6.57	6.37	3.79							2	1	2	2	1											0	0	0.37	0.01	100
	High	Master Protein	ADY75779.1	venom serine protease [Bombus terrestris]	0	21.703	12	2	2	2	358	39.2	6.51										9.09											2		metabolic process		catalytic activity	Pf00089, Pf12032	100631048	VSP	LG B04			0	0	0.722	0.796	100
	High	Master Protein	XP_003393509.2	uncharacterized protein LOC100644671 [Bombus terrestris]	0	21.584	13	4	4	4	647	73.7	6.39	10.14		6.16	3.21								2		1	1												100644671	LOC100644671	LG B01			0	0		100	0.01
	High	Master Protein	XP_011642394.1	LOW QUALITY PROTEIN: apolipophorins [Pogonomyrmex barbatus]	0	21.496	1	5	10	1	3386	378.6	7.53	2.95	2.6				6.66		2.9	4.1	8.23	2.78	1	1				2		1	1	2	1	metabolic process;transport		transporter activity	Pf00094, Pf01347, Pf04108, Pf06448, Pf09172	105430500	LOC105430500				0	0	1.263	0.01	63.614
	High	Master Protein	XP_012170810.1	enolase [Bombus terrestris]	0	21.25	16	5	5	5	434	47.1	6.64	4.83							7.86		4.99		1							2		2					Pf00113, Pf03952, Pf13378	100648533	LOC100648533	LG B13			0	0	2.767	0.215	3.534
	High	Master Protein	AFH66431.1	arginine kinase, partial [Aphilanthops foxi]	0	20.943	21	3	4	1	275	30.7	5.96			4.24				4.36		3.76	3.19				1				1		1	1		metabolic process		catalytic activity;nucleotide binding	Pf00217, Pf02807						0	0	2.261	0.254	100
	High	Master Protein	XP_003402713.2	uncharacterized protein LOC100650183 [Bombus terrestris]	0	20.625	17	4	7	4	733	82.4	6.38		2.65	5.3					2.68	2.1	9.29			1	1					1	1	2					Pf01244	100650183	LOC100650183				0	0	1.686	0.04	13.129
	High	Master Protein	XP_016769017.1	chitinase-like protein EN03 isoform X1 [Apis mellifera]	0	20.562	20	5	27	2	444	49.3	7.78		4.51				11.17	21.08	23.11	10.64	11.03			1				2	2	3	2	3		metabolic process		catalytic activity	Pf00704	413324	LOC413324	LG8			0	0	0.872	0.03	41.574
	High	Master Protein	XP_017877242.1	phenoloxidase 1-like [Ceratina calcarata]	0	20.5	8	4	12	0	693	80.1	6.47						6.82		7.15	12.6	15.91							2		2	1	3					Pf00264, Pf00372, Pf03722, Pf03723	108623326	LOC108623326				0	0
	High	Master Protein	XP_003705973.1	PREDICTED: transferrin [Megachile rotundata]	0	20.299	7	5	11	1	705	76.4	7.21			2.24			4.66	2.73	7.03	6.02	6.35				1			2	1	3	2	2					Pf00405, Pf12974	100880087	LOC100880087				0	0	0.943	2.771	1.337
	High	Master Protein	XP_003402217.1	cathepsin L [Bombus terrestris]	0	20.221	15	4	4	4	343	38.4	6.9						3.68			7.53	5.34							1			2	1		metabolic process		catalytic activity	Pf00112, Pf08246	100645780	LOC100645780	LG B18			0	0	1.549	2.602	0.365
	High	Master Protein	XP_003487847.1	uncharacterized protein LOC100744056 [Bombus impatiens]	0	20.217	6	4	5	4	829	93	6.25	2.98					2.78			9.27	3.19		1					1			2	1						100744056	LOC100744056			BIMP18482	0	0	1.182	0.248	4.348
	High	Master Protein	KOX71968.1	Angiotensin-converting enzyme, partial [Melipona quadrifasciata]	0	20.089	8	4	4	1	648	75.5	5.45								3.49	9.5	3.06									1	2	1		metabolic process	membrane	catalytic activity;metal ion binding	Pf01401						0	0	0.427	0.01	37.229
	High	Master Protein	XP_014474763.1	PREDICTED: chitinase-like protein Idgf4 isoform X1 [Dinoponera quadriceps]	0	19.314	10	4	15	1	449	50.2	7.99		3.87				7.25	11.29	6.96	7.02	4.22			1				2	3	2	2	1		metabolic process		catalytic activity	Pf00704	106744466	LOC106744466				0	0	1.079	0.01	30.668
	High	Master Protein	D8KY58.1	RecName: Full=Kunitz-type serine protease inhibitor Bt-KTI; Flags: Precursor	0	19.234	45	3	7	3	82	9	6.71						2.02	3.69	10.24	2.86		1.94						1	1	1	1		1	regulation of biological process	extracellular	enzyme regulator activity	Pf00014	100631053	SPI; LOC100631053	LG B06			0	0	1.405	0.202	2.395
	High	Master Protein	XP_014488121.1	PREDICTED: apolipophorins [Dinoponera quadriceps]	0	18.94	1	5	9	2	3383	377.7	6.89	3.68						4.55	2.56	2.47	11.38		1						1	1	1	3		transport		transporter activity	Pf00094, Pf01347, Pf06448, Pf09172, Pf12889	106751662	LOC106751662				0	0	0.839	1.612	0.35
	High	Master Protein	AVP39660.1	arginine kinase, partial [Bombus ignitus]	0	18.219	31	2	3	1	147	16.3	4.64			4.24			3.87	4.36							1			1	1														0	0	1.235	3	100
	High	Master Protein	C0HKX3.1	RecName: Full=Apidaecin Bb +A; Contains: RecName: Full=Apidaecin Bb -A	0	18.187	100	2	17	2	17	2	11.71	8.05	9.38	9.76	4.76	5.26	8.93		10.16		12.31	7.86	2	2	1	1	1	2		1		1	1	defense response;response to stimulus	extracellular								0	0	0.836	7.483	0.283
	High	Master Protein	XP_033184756.1	omega-conotoxin-like protein 1 [Bombus vancouverensis nearcticus]	0	17.896	17	1	16	1	81	9.1	8.79						13.09	21.42	17.25	12.86								1	1	1	1												0	0	1.042	0.45	13.391
	High	Master Protein	XP_003395667.1	ecdysteroid-regulated 16 kDa protein [Bombus terrestris]	0	17.821	61	5	7	5	156	16.8	7.15	3.91					7.53		0	4.69			2					3		1	1						Pf02221	100643802	LOC100643802	LG B05			0	0	0.471	0.01	23.356
	High	Master Protein	XP_034174510.1	leucine-rich repeat and transmembrane domain-containing protein 1-like [Osmia lignaria]	0	17.488	12	3	6	1	284	31.7	7.09								3.84	3.44	11.38									1	1	2											0	0	2.524	0.01	100
	High	Master Protein	XP_012174450.1	fructose-bisphosphate aldolase isoform X1 [Bombus terrestris]	0	15.896	14	3	3	1	366	39.7	8.06							4.17	4.71	1.74									1	1	1			metabolic process		catalytic activity	Pf00274	100646763	LOC100646763				0	0	0.737	1.217	39.496
	High	Master Protein	XP_003402231.1	fibrillin-1 [Bombus terrestris]	0	14.817	3	4	5	4	1608	177	5.22						2.97		4.44	5.27	2.95							1		1	2	1				metal ion binding	Pf07645, Pf12662, Pf12947, Pf14670	100647827	LOC100647827				0	0	1.103	0.349	7.855
	High	Master Protein	KMQ93592.1	muscle-like isoform 1 protein [Lasius niger]	0	14.433	7	3	4	2	939	104.8	4.93			5.69		3.33	4.96		5.03						1		1	1		1						nucleotide binding	Pf00022, Pf00787						0	1	0.696	2.808	0.179
	High	Master Protein	QES86246.1	arginine kinase, partial [Diodontus guichardi]	0	14.327	28	3	3	1	156	17.8	8.62	6.26								2.5	3.19		1								1	1											0	0	1.582	1.977	100
	High	Master Protein	BAI44030.1	alpha-glucosidase [Bombus ignitus]	0	14.216	6	3	4	2	575	65.6	7.9			1.65							6.74				1							2		metabolic process		catalytic activity	Pf00128, Pf00266						0	1	0.714	1.589	0.239
	High	Master Protein	XP_015521495.1	PREDICTED: arginine kinase [Neodiprion lecontei]	0	13.91	12	3	3	1	355	39.9	6.34	6.26					0				3.19		1					1				1				catalytic activity	Pf00217, Pf02807	107225511	LOC107225511				0	0	1.266	0.843	100
	High	Master Protein	XP_012165896.1	uncharacterized protein LOC105665627 [Bombus terrestris]	0	13.872	15	3	4	3	249	28.4	9.47					4.33					9.47						1					3					Pf06757	105665627	LOC105665627	LG B07			0	0	1.06	61.337	0.116
	High	Master Protein	KAF3426068.1	hypothetical protein E2986_08941 [Frieseomelitta varia]	0	13.793	9	2	5	1	442	49.8	7.05	3.09							9.36		4.49		1							1		2											0	0	1.217	0.421	0.83
	High	Master Protein	KAF7996226.1	hypothetical protein HCN44_001858 [Aphidius gifuensis]	0	13.488	5	3	5	1	548	62.4	5.48			4.16				4.94	6.6		4.62				1				1	2		1											0	0	0.48	0.01	4.017
	High	Master Protein	ABV68875.1	ferritin [Bombus ignitus]	0	13.087	18	2	3	2	217	24.5	7.42							3.19		5.76	4.87								1		1	1		cellular homeostasis;metabolic process;transport		catalytic activity;metal ion binding	Pf00210						0	0	1.493	0.582	86.852
	High	Master Protein	XP_003393706.1	transketolase isoform X1 [Bombus terrestris]	0	12.913	9	3	3	3	627	67.8	7.99			4.56						5.86					1						2			metabolic process		catalytic activity	Pf00456, Pf00676, Pf02775, Pf02779, Pf02780, Pf09364, Pf13292	100649799	LOC100649799	LG B02			0	0	1.345	0.04	4.967
	High	Master Protein	AFX62368.1	chymotrypsin inhibitor [Bombus terrestris]	0	12.44	45	4	8	4	75	8.3	7.43	0							6.72	5.51	2.96		1							1	3	2					Pf01826	100645263	CI; LOC100645263	LG B15			0	0	0.416	0.047	14.187
	High	Master Protein	KYQ58406.1	Pyruvate kinase [Trachymyrmex zeteki]	0	12.253	8	2	2	2	546	59.4	6.74					5.83					4.09						1					1		metabolic process		catalytic activity;metal ion binding	Pf00224, Pf02887	108732067	LOC108732067				0	0	2.245	0.2	100
	High	Master Protein	KYN31320.1	hypothetical protein ALC56_14201 [Trachymyrmex septentrionalis]	0	12.148	1	5	12	2	3429	381.9	7.5	3.46		2.67			2.03	4.55	7.1	8.52	3.34		1		1			1	1	2	3	1		metabolic process;transport		transporter activity	Pf00094, Pf01347, Pf04108, Pf05478, Pf06448, Pf09172, Pf12889	108755385	LOC108755385				0	0	1.269	0.291	0.304
	High	Master Protein	XP_012175644.1	uncharacterized protein LOC105667096 [Bombus terrestris]	0	12.071	16	2	3	2	143	15.7	8.47		6.19					6.46			4.39			1					1			1						105667096	LOC105667096	LG B02			0	0	1.014	21.737	0.475
	High	Master Protein	XP_012174803.1	myrosinase 1 [Bombus terrestris]	0	11.726	14	5	7	5	496	56.5	6.27	4.36				2.76		2.8	10.42				1				1		1	3				metabolic process		catalytic activity	Pf00150, Pf00232	100647759	LOC100647759				0	0	0.923	0.148	4.185
	High	Master Protein	XP_012175299.1	modular serine protease [Bombus terrestris]	0	11.707	6	3	5	3	651	70.9	6.21						2.61	4.35			7.4							1	2			2		metabolic process		catalytic activity;protein binding	Pf00057, Pf00089, Pf12999	100646646	LOC100646646				0	0	0.826	0.408	100
	High	Master Protein	KZC12209.1	Angiotensin-converting enzyme [Dufourea novaeangliae]	0	11.349	5	3	3	1	705	82.1	4.92								6.88	3.4										2	1			cell organization and biogenesis;metabolic process;transport	membrane	catalytic activity;metal ion binding	Pf01401						0	0	0.705	0.01	0.932
	High	Master Protein	XP_012164907.1	thioredoxin-2 [Bombus terrestris]	0	11.133	38	3	3	3	105	11.8	5.03							2.29	2.73	5.2									1	1	1			cellular homeostasis;metabolic process;regulation of biological process		antioxidant activity;catalytic activity	Pf00085, Pf00578, Pf13098, Pf13899, Pf13905	100643526	LOC100643526	LG B06			0	0	1.441	0.387	100
	High	Master Protein	KYQ49141.1	Fructose-bisphosphate aldolase [Trachymyrmex zeteki]	0	10.997	11	3	3	1	366	40.1	7.93							4.17		1.74	3.56								1		1	1		metabolic process		catalytic activity	Pf00274	108728369	LOC108728369				0	1	1.363	2.565	0.392
	High	Master Protein	XP_020723953.1	uncharacterized protein LOC110120267, partial [Bombus terrestris]	0	10.882	14	2	3	2	266	30.8	4.78							9.89	4.66										2	1								110120267	LOC110120267				0	0	0.893	0.643	0.266
	High	Master Protein	A0A3F3RBR0	Uncharacterized protein OS=Aspergillus niger OX=5061 GN=ATCC64974_32290 PE=3 SV=1	0	10.869	8	2	2	1	361	40	5.71					3.33					5.08						1					1											0	0	0.301	4.844	0.449
	High	Master Protein	XP_003396056.1	LOW QUALITY PROTEIN: carboxypeptidase D [Bombus terrestris]	0	10.663	2	2	3	2	1676	190.3	5.83	4.55	3.55				2.36						1	1				1						metabolic process		catalytic activity;metal ion binding	Pf00246, Pf13620, Pf13715	100651403	LOC100651403	LG B06			0	0	3.886	2.452	0.03
	High	Master Protein	XP_006562425.1	serine protease inhibitor 88Ea isoform X1 [Apis mellifera]	0	10.638	5	2	2	1	451	50.7	7.96							3.46			3.76								1			1					Pf00079	413749	serpin-5; LOC413749	LG10		GB54611	0	0	0.01	0.01	0.249
	High	Master Protein	XP_033199993.1	maltase 2-like [Bombus vancouverensis nearcticus]	0	10.563	6	3	4	3	574	65.5	7.08						2.36	3.92		6.85								1	1		2												0	0	1.43	0.366	0.63
	High	Master Protein	KMQ96173.1	60 kda heat shock mitochondrial [Lasius niger]	0	10.478	6	2	2	2	571	60.6	5.76			3.69	4.39										1	1								metabolic process	cytoplasm	nucleotide binding	Pf00118						0	0	0.01	1.787	0.314
	High	Master Protein	XP_033193223.1	proteoglycan 4-like isoform X2 [Bombus vancouverensis nearcticus]	0	10.321	4	1	2	1	715	74.7	4.92	0								3.45			1								1												0	0	0.174	0.746	0.356
	High	Master Protein	XP_003399681.1	beta-galactosidase [Bombus terrestris]	0	9.828	6	2	2	2	646	73.4	5.73			3.57							3.31				1							1		metabolic process		catalytic activity	Pf01301, Pf02449, Pf13364	100651050	LOC100651050	LG B12			0	0	0.735	0.022	0.967
	High	Master Protein	XP_012175465.1	apidaecins type 73 [Bombus terrestris]	0	9.633	26	1	1	1	97	10.7	11.66								5.39											1								100648499	LOC100648499				0	0	1.314	2.965	0.11
	High	Master Protein	KYN11530.1	hypothetical protein ALC57_16313 [Trachymyrmex cornetzi]	0	9.542	2	4	8	1	3459	385.1	7.25			4.84				4.55	2.56	5.12	3.34				2				1	1	2	1		transport		transporter activity	Pf00094, Pf01347, Pf06448, Pf09172	108768126	LOC108768126				0	0
	High	Master Protein	XP_011633964.1	chitinase-like protein Idgf4 isoform X1 [Pogonomyrmex barbatus]	0	9.502	7	3	9	2	459	51.2	7.56						3.75	4.61	3.82	7.3								1	1	1	2			metabolic process		catalytic activity	Pf00704	105425093	LOC105425093				0	0	1.787	0.08	2.064
	High	Master Protein	ABY84699.1	lipase [Bombus ignitus]	0	9.262	10	2	2	2	317	34.3	8.31										4											2		metabolic process	extracellular	catalytic activity	Pf00151, Pf12695, Pf12697						0	0	100	0.01	0.228
	High	Master Protein	XP_003398034.1	uncharacterized protein LOC100646546 [Bombus terrestris]	0	9.095	18	2	2	2	242	27.4	5.63					7.65											2										Pf06585	100646546	LOC100646546	LG B09			0	0	3.785	20.88	0.228
	High	Master Protein	K2C1_HUMAN|	K2C1_HUMAN|	0	9.046	6	3	3	2	643	65.8	8.12						2.53		5.51									1		2													0	1	0.774	77.558	0.466
	High	Master Protein	AAQ90412.1	defensin [Bombus ignitus]	0	8.889	29	3	5	3	96	10.6	6.99	3.05					5.75				2.97		1					2				1		defense response;response to stimulus			Pf01097						0	0	2.283	0.084	13.738
	High	Master Protein	XP_008560242.1	PREDICTED: apolipophorins [Microplitis demolitor]	0	8.82	1	3	6	1	3394	378.8	7.24							4.55	2.56	5.48	3.34								1	1	2	1		transport		protein binding;transporter activity	Pf00094, Pf01347, Pf03938, Pf06133, Pf06448, Pf09172, Pf13646	103580311	LOC103580311				0	0	1.061	0.01	100
	High	Master Protein	XP_003490068.1	uncharacterized protein LOC100740176 [Bombus impatiens]	0	8.646	1	3	3	3	4335	495.4	6.74								2.82	2.46	3.13									1	1	1		transport		transporter activity	Pf00094, Pf01347, Pf06448, Pf09172	100740176	LOC100740176			BIMP20235	0	0	0.841	0.825	3.898
	High	Master Protein	AAY21643.1	transferrin [Solenopsis invicta]	0	8.307	6	2	2	1	702	77.2	5.91								3.11		3.42									1		1		transport	extracellular	metal ion binding	Pf00405, Pf12974	105207481	Tf				0	0	1.454	0.01	63.279
	High	Master Protein	XP_003696902.1	uncharacterized protein LOC100865869 [Apis florea]	0	8.189	31	5	5	2	193	21.4	5.39		2.46	3.46	3.16	3.24	2.14							1	1	1	1	1						transport	extracellular		Pf07464	100865869	LOC100865869				0	0		100	0.01
	High	Master Protein	XP_033175758.1	apolipoprotein D isoform X1 [Bombus impatiens]	0	8.097	12	2	3	2	296	33.1	7.34		3.2		3.2	3.41								1		1	1																0	0	0.951	3.653	0.423
	High	Master Protein	XP_033341045.1	serine protease inhibitor 88Ea-like [Megalopta genalis]	0	7.894	6	2	2	1	438	48.7	6.42	2.15							3.14				1							1													0	0	0.524	0.118	7.411
	High	Master Protein	XP_003401936.1	fructose-1,6-bisphosphatase 1 [Bombus terrestris]	0	7.701	6	1	1	1	339	37.2	6.79						3.82											1						metabolic process			Pf00316, Pf00459	100650704	LOC100650704	LG B17			0	0	0.969	0.01	17.57
	High	Master Protein	XP_003395541.1	probable phospholipid hydroperoxide glutathione peroxidase [Bombus terrestris]	0	7.663	17	2	2	2	203	23.3	6.86						4.5				3.54							1				1		metabolic process;response to stimulus		antioxidant activity;catalytic activity	Pf00255, Pf00578, Pf08534	100648859	LOC100648859	LG B05			0	0	1.02	0.01	12.291
	High	Master Protein	XP_003398251.1	poly(U)-specific endoribonuclease homolog [Bombus terrestris]	0	7.641	5	1	1	1	622	66.6	6.57	5.79											1													catalytic activity	Pf07271, Pf09412	100644025	LOC100644025	LG B10			0	0			0.01
	High	Master Protein	XP_012176641.1	uncharacterized protein LOC100647415 isoform X2 [Bombus terrestris]	0	7.604	4	2	2	2	644	75.2	7.68						1.96			3.65								1			1							100647415	LOC100647415	LG B03			0	0	2.55	10.623	0.557
	High	Master Protein	XP_020719667.1	uncharacterized protein LOC100651683 [Bombus terrestris]	0	7.489	4	2	2	2	842	95.8	6.35						4.41				2.35							1				1					Pf03022	100651683	LOC100651683	LG B07			0	0	1.11	0.645	100
	High	Master Protein	XP_003396888.1	pregnancy zone protein [Bombus terrestris]	0	7.421	2	2	2	2	1761	197.3	6.04						2.83	2.97										1	1						extracellular	enzyme regulator activity	Pf00207, Pf01835, Pf07677, Pf07678, Pf07703, Pf10569, Pf13249	100644444	LOC100644444	LG B07			0	0	0.836	0.01	100
	High	Master Protein	PBC34825.1	Maltase [Apis cerana cerana]	0	7.379	1	1	2	1	801	92	8.87										6.63											1					Pf00128						0	0	2.082	100	0.128
	High	Master Protein	XP_003401442.1	NADP-dependent malic enzyme isoform X1 [Bombus terrestris]	0	7.368	5	2	2	2	632	70.4	7.3								2.6		3.06									1		1		metabolic process		catalytic activity;nucleotide binding	Pf00390, Pf03949	100648375	LOC100648375	LG B15			0	0	3.547	0.046	1.966
	High	Master Protein	XP_012142035.1	PREDICTED: multiple epidermal growth factor-like domains protein 11 isoform X1 [Megachile rotundata]	0	7.235	1	1	2	1	1009	110.6	5.81						3.98		3.15									1		1						protein binding	Pf07546	100875026	LOC100875026				0	0	0.842	1.677	5.415
	High	Master Protein	XP_017883236.2	thioredoxin reductase 2, mitochondrial isoform X1 [Ceratina calcarata]	0	6.994	4	1	1	1	543	59.9	6.33										6.44											1											0	0	4.523	0.673	0.551
	High	Master Protein	EFN88826.1	Alpha-N-acetylgalactosaminidase [Harpegnathos saltator]	0	6.974	1	1	2	1	1392	160.3	6.33								3.89		3.38									1		1		metabolic process;regulation of biological process		catalytic activity;motor activity;protein binding	Pf00307, Pf01576, Pf02065, Pf02463, Pf05557						0	0	0.483	0.01	3.792
	High	Master Protein	TRYP_PIG|	TRYP_PIG|	0	6.939	12	2	3	2	231	24.4	7.18			6.26			2.31		1.97						1			1		1													0	0	0.942	6.296	0.605
	High	Master Protein	OAD58269.1	Phenoloxidase subunit A3 [Eufriesea mexicana]	0	6.886	5	3	6	1	769	88.2	6.67						2.6		2.88		11.02							1		1		3		metabolic process		catalytic activity	Pf00264, Pf00372, Pf03722, Pf03723	108547457	LOC108547457				0	0	0.666	0.035	100
	High	Master Protein	XP_020721833.1	MD-2-related lipid-recognition protein isoform X1 [Bombus terrestris]	0	6.834	6	1	3	1	177	20.4	7.25						5.42		2.39									1		1							Pf02221	100649270	LOC100649270	LG B13			0	0	0.977	0.256	100
	High	Master Protein	XP_003395914.2	maltase 1 [Bombus terrestris]	0	6.826	5	3	5	3	604	69.3	8.44						3.21			3.31	8.43							1			1	3					Pf00128	100643731	LOC100643731	LG B06			0	0	1.047	1.16	0.559
	High	Master Protein	KAF3423646.1	hypothetical protein E2986_03581 [Frieseomelitta varia]	0	6.823	7	2	3	1	455	51	5.07		0				2.56			2.99				1				1			1												0	0	0.782	1.272	1.737
	High	Master Protein	XP_015428900.1	PREDICTED: poly(U)-specific endoribonuclease homolog [Dufourea novaeangliae]	0	6.565	7	2	2	1	649	67.9	9.54	2.53									3.35		1									1				catalytic activity	Pf09412	107185677	LOC107185677				0	0			0.01
	High	Master Protein	XP_003403150.1	beta-ureidopropionase [Bombus terrestris]	0	6.544	9	2	2	2	375	42.3	6.19						3.44	2.07										1	1					metabolic process		catalytic activity	Pf00795	100647051	LOC100647051				0	0	1.24	2.652	100
	High	Master Protein	XP_003398176.1	carbonyl reductase [NADPH] 1 [Bombus terrestris]	0	6.402	9	1	1	1	276	30.8	7.36							3.6											1								Pf00106, Pf08659, Pf13561	100643942	LOC100643942	LG B10			0	0	2.541	0.01	19.274
	High	Master Protein	K22E_HUMAN|	K22E_HUMAN|	0	6.357	4	2	2	1	645	65.8	8						2.53			2.96								1			1												0	0	1.021	0.349	100
	High	Master Protein	XP_003697298.1	proteasome subunit alpha type-6 [Apis florea]	0	5.942	13	2	2	2	246	27.5	7.71								2.94		3.13									1		1		metabolic process		catalytic activity	Pf00227, Pf10584	100868663	LOC100868663				0	0	0.997	3.682	0.909
	High	Master Protein	XP_003491946.2	LOW QUALITY PROTEIN: endothelin-converting enzyme 1 [Bombus impatiens]	0	5.837	2	2	2	2	1173	137.3	5.5						2.57				2.11							1				1											0	0	1.205	0.01	100
	High	Master Protein	XP_033345094.1	EH domain-containing protein 3 [Bombus vosnesenskii]	0	5.757	2	1	1	1	933	107.3	6.74						3.4											1															0	0	1.21	0.028	24.378
	High	Master Protein	XP_012167732.1	uncharacterized protein LOC100652008 [Bombus terrestris]	0	5.731	15	1	1	1	177	19.7	6.07					4.76											1											100652008	LOC100652008	LG B10			0	0	0.613	0.533	3.183
	High	Master Protein	XP_015516069.1	PREDICTED: chitinase-like protein Idgf4 [Neodiprion lecontei]	0	5.72	5	2	8	1	434	48.3	7.09						3.75	4.61	3.82	3.33								1	1	1	1			metabolic process		catalytic activity	Pf00704	107221554	LOC107221554				0	0	0.596	0.051	5.13
	High	Master Protein	ATL64812.1	peptidoglycan recognition protein SA [Bombus ignitus]	0	5.715	22	3	3	3	187	20.9	7.14	2.4		1.94		2.67							1		1		1																0	0	0.024	0.801	0.591
	High	Master Protein	XP_012164498.1	protein artichoke [Bombus terrestris]	0	5.666	2	1	3	1	870	100.7	6.05			2.67					3.9	4.43					1					1	1					protein binding	Pf12799, Pf13855	100650035	LOC100650035	LG B05			0	0	3.097	2.258	0.317
	High	Master Protein	KMQ87979.1	heat shock 70 kda protein cognate 4 [Lasius niger]	0	5.646	4	2	2	2	653	71.3	5.58									2.85	3.09										1	1		cell organization and biogenesis		catalytic activity;nucleotide binding	Pf00012, Pf01968, Pf06723						0	0	1.79	5.675	7.128
	High	Master Protein	XP_020721387.1	lachesin [Bombus terrestris]	0	5.62	6	1	1	1	363	40.8	7.87							4.02											1							protein binding	Pf00047, Pf07679, Pf07686, Pf08205, Pf13895, Pf13927	100643500	LOC100643500	LG B12			0	0	1.352	0.724	9.307
	High	Master Protein	XP_003492760.1	putative cysteine proteinase CG12163 [Bombus impatiens]	0	5.542	2	1	1	1	884	100.4	5.68						3.01											1						metabolic process		catalytic activity;enzyme regulator activity	Pf00031, Pf00112, Pf08246	100745708	LOC100745708		Lysosome	BIMP20718	1	0	0.852	0.028	68.285
	High	Master Protein	XP_003485435.1	voltage-dependent calcium channel subunit alpha-2/delta-3 isoform X1 [Bombus impatiens]	0	5.453	2	2	2	2	1236	142	6.01						3.06			3.16								1			1						Pf00092, Pf02743, Pf08399, Pf13519, Pf13768	100745928	LOC100745928			BIMP19319	0	0	0.998	1.65	1.672
	High	Master Protein	XP_012170933.1	facilitated trehalose transporter Tret1 [Bombus terrestris]	0	5.383	2	1	1	1	535	57.8	7.24										5.26											1		transport		transporter activity	Pf00083, Pf07690, Pf13347	100647601	LOC100647601	LG B01			0	0	100
	High	Master Protein	XP_020719678.1	protein artichoke [Bombus terrestris]	0	5.239	2	2	2	2	1074	120.9	5.33						2.95			3.93								1			1					protein binding	Pf13306, Pf13855	100650242	LOC100650242	LG B07			0	0	0.36	1.158	28.639
	High	Master Protein	KYQ52813.1	Heat shock protein beta-1 [Trachymyrmex zeteki]	0	5.23	6	1	1	1	304	34.5	8.69	3.43											1														Pf00011	108724864	LOC108724864				0	0		100	0.01
	High	Master Protein	XP_012280424.1	phenoloxidase 2 [Orussus abietinus]	0	5.162	3	2	5	1	694	79.8	7.02	2.3					2.6		2.88		5.82		1					1		1		1					Pf00372, Pf03722, Pf03723	105699520	LOC105699520				0	0	1.437	1.896	0.353
	High	Master Protein	XP_012259095.1	glutamine synthetase 2 cytoplasmic isoform X1 [Athalia rosae]	0	5.118	4	1	1	1	411	46.1	8.12									3.47											1			metabolic process		catalytic activity	Pf00120, Pf03951	105687786	LOC105687786				0	0	1.705	6.074	2.708
	High	Master Protein	XP_012164072.2	LOW QUALITY PROTEIN: uncharacterized protein LOC100651828 [Bombus terrestris]	0	5.089	5	1	1	1	482	54.5	6.15			4.38											1												Pf06585	100651828	LOC100651828	LG B01			0	0	0.337	4.413	0.151
	High	Master Protein	XP_033206941.1	alpha-glucosidase-like [Bombus vancouverensis nearcticus]	0	5.049	5	2	2	1	575	65.8	6.07			1.65							3.24				1							1											0	0	12.747	0.01	100
	High	Master Protein	XP_003395548.1	insulin-like growth factor-binding protein complex acid labile subunit isoform X1 [Bombus terrestris]	0	4.757	5	1	1	1	456	52.2	6.14						3.38											1								protein binding	Pf12799, Pf13855	100649621	LOC100649621	LG B05			0	0	1.26	0.01	100
	High	Master Protein	KYM98331.1	Transferrin [Cyphomyrmex costatus]	0	4.709	3	2	4	1	688	75.8	5.73			2.31			2.57	2.55	2.41						1			1	1	1				transport	extracellular	metal ion binding	Pf00405, Pf12974	108777652	LOC108777652				0	0	0.232	18.05	0.011
	High	Master Protein	XP_012167926.1	LOW QUALITY PROTEIN: protein spaetzle [Bombus terrestris]	0	4.683	6	1	2	1	230	26	7.55			2.67			3.11								1			1										100643414	LOC100643414	LG B10			0	0	1.184	5.35	0.146
	High	Master Protein	XP_020720563.1	heterogeneous nuclear ribonucleoprotein A3 homolog 2 isoform X1 [Bombus terrestris]	0	4.618	3	1	2	1	356	34.6	5.15	3.06						2.07					1						1									100651168	LOC100651168	LG B10			0	0	1.15	7.471	1.486
	High	Master Protein	CAB0042516.1	unnamed protein product [Trichogramma brassicae]	0	4.602	6	1	1	1	230	24.6	9.35	3.45											1																				0	0	0.585	4.68	0.558
	High	Master Protein	QGZ98018.1	vitellogenin receptor [Bombus lantschouensis]	0	4.464	1	1	1	1	1759	198	5.26									3.49											1												0	0	1.424	0.01	5.048
	High	Master Protein	ACP44069.1	1-cys peroxiredoxin [Bombus ignitus]	0	4.406	13	2	2	2	220	25.3	5.99					4.13	2.38										1	1						cellular homeostasis;metabolic process;regulation of biological process		antioxidant activity;catalytic activity	Pf00578, Pf08534, Pf10417						0	0	0.931	0.524	0.928
	High	Master Protein	KYN37557.1	Chitinase-like protein Idgf4, partial [Trachymyrmex septentrionalis]	0	4.354	8	2	8	1	483	53.6	7.56						3.75	4.61	3.82	2.09								1	1	1	1			metabolic process		catalytic activity	Pf00704	108749941	LOC108749941				0	0
	High	Master Protein	XP_020718843.1	uncharacterized protein LOC100644055 [Bombus terrestris]	0	4.292	1	1	1	1	1276	139.9	7.46										2.61											1					Pf00732, Pf05199, Pf05834	100644055	LOC100644055	LG B05			0	0	1.968	0.036	100
	High	Master Protein	KZC06684.1	Ejaculatory bulb-specific protein 3 [Dufourea novaeangliae]	0	4.282	11	1	3	1	130	14.8	5.31						6.62		3.63									1		1							Pf03392	107194972	LOC107194972				0	0	1.805	0.613	100
	High	Master Protein	XP_003397877.1	uncharacterized protein LOC100646544 [Bombus terrestris]	0	4.212	13	2	2	2	136	15.6	5.64	2.89					1.95						1					1									Pf01395	100646544	LOC100646544	LG B09			0	0	1.884	1.396	0.319
	High	Master Protein	XP_017763876.1	PREDICTED: EH domain-containing protein 1 [Eufriesea mexicana]	0	4.203	1	1	1	1	932	107.5	6.81						3.62											1									Pf00328, Pf00350, Pf01926, Pf12763	108553481	LOC108553481				0	0	1.418	0.01	1.113
	High	Master Protein	XP_003489428.1	lysosomal aspartic protease [Bombus impatiens]	0	4.141	4	1	1	1	386	42	6.84										3.55											1					Pf00026, Pf14541, Pf14543	100742346	LOC100742346		Lysosome	BIMP14360	1	0	0.469	0.284	2.147
	High	Master Protein	XP_020718302.1	titin isoform X1 [Bombus terrestris]	0	3.911	0	1	1	1	7055	757.1	6.8				3.58											1											Pf00023, Pf00531, Pf00791, Pf12796, Pf13606, Pf13637, Pf13857	100642686	LOC100642686	LG B04			0	0		100	0.01
	High	Master Protein	KMQ93168.1	kazal-type proteinase inhibitor [Lasius niger]	0	3.816	4	1	1	1	490	54.3	8.63								3.38											1					membrane	protein binding							0	0	0.864	0.634	0.737
	High	Master Protein	XP_003394761.1	beta-1,3-glucan-binding protein [Bombus terrestris]	0	3.771	3	1	1	1	444	51.1	7.9							2.87											1					metabolic process		catalytic activity	Pf00722	100642442	LOC100642442	LG B04			0	0	0.883	0.01	100
	High	Master Protein	AAQ90411.1	abaesin [Bombus ignitus]	0	3.666	21	1	1	1	58	6.5	9.85								2.94											1				coagulation;defense response;response to stimulus	extracellular		Pf08026						0	0	2.922	0.689	4.789
	High	Master Protein	XP_020719356.1	uncharacterized protein LOC100650078 [Bombus terrestris]	0	3.638	6	1	1	1	220	25.6	9.48	3.6											1															100650078	LOC100650078	LG B07			0	0	0.129	6.711	0.075
	High	Master Protein	XP_033306273.1	uncharacterized protein LOC117208882 [Bombus bifarius]	0	3.593	5	2	2	2	446	50.5	7.02						1.67				2.12							1				1											0	0	1.083	0.799	1.565
	High	Master Protein	XP_012172148.1	uncharacterized protein LOC100646603 isoform X1 [Bombus terrestris]	0	3.51	7	1	1	1	167	18.5	8.47	3.19											1															100646603	LOC100646603	LG B15			0	0	100	100	0.01
	High	Master Protein	XP_024222948.1	fasciclin-2 isoform X1 [Bombus impatiens]	0	3.433	2	1	1	1	898	100.6	7.01									2.46											1												0	0	1.038	1.476	0.297
	High	Master Protein	AHN15422.1	trehalase [Bombus hypocrita]	0	3.328	2	1	1	1	580	67.1	6.34										3.61											1		metabolic process		catalytic activity	Pf01204, Pf06202						0	0	1.279	1.005	0.225
	High	Master Protein	XP_003401251.1	inducible metalloproteinase inhibitor protein [Bombus terrestris]	0	3.255	14	1	1	1	105	11.4	8.75										0											1					Pf01826	100645101	LOC100645101	LG B15			0	0	0.551	0.587	2.129
	High	Master Protein	XP_003394058.1	probable salivary secreted peptide [Bombus terrestris]	0	3.224	7	1	1	1	134	14.8	10.21										3.19											1						100644243	LOC100644243	LG B02			0	0	3.306	0.01	100
	High	Master Protein	XP_012176635.1	protein sidekick isoform X1 [Bombus terrestris]	0	3.206	1	1	1	1	2213	246.6	5.86									3.3											1					protein binding	Pf00041, Pf00047, Pf07679, Pf13895, Pf13927	100646338	LOC100646338	LG B03			0	0	0.857	0.01	21.996
	High	Master Protein	XP_003399213.1	venom dipeptidyl peptidase 4 isoform X1 [Bombus terrestris]	0	3.114	2	1	1	1	778	88.8	6.43										2.12											1		metabolic process		catalytic activity	Pf00326, Pf00930	100652050	LOC100652050	LG B11			0	0	0.715	0.01	100
	High	Master Protein	XP_003402889.2	glucosylceramidase isoform X1 [Bombus terrestris]	0	3.032	4	1	1	1	543	61.1	5.99						4.44											1									Pf02055	100643512	LOC100643512				0	0	0.694	0.01	7.669
	High	Master Protein	KAF3429970.1	hypothetical protein E2986_01220 [Frieseomelitta varia]	0	3.004	3	1	1	1	369	41.4	7.18						2.46											1															0	0	0.847	0.626	100
	High	Master Protein	XP_003396782.1	protein G12 isoform X1 [Bombus terrestris]	0	2.922	5	1	1	1	244	27.4	7.61					2.62											1										Pf06757	100651129	LOC100651129	LG B07			0	0	2.746	2.389	1.586
	High	Master Protein	A0A2L1U0H7	2,3-bisphosphoglycerate-dependent phosphoglycerate mutase OS=Paenibacillus larvae subsp. larvae OX=147375 GN=gpmA1 PE=3 SV=1	0	2.898	4	1	1	1	253	29.5	6.62		3.04											1																			0	0	1.044	6.276	0.065
	High	Master Protein	XP_031365491.1	papilin isoform X1 [Apis dorsata]	0	2.879	1	1	1	1	2883	315.4	4.7								2.7											1													0	0	0.642	0.01	100
	High	Master Protein	XP_020721948.1	transmembrane protease serine 9 [Bombus terrestris]	0	2.809	2	1	1	1	560	60	8.63	3.08											1														Pf00089	100644694	LOC100644694	LG B13			0	0	100	100	0.01
	High	Master Protein	KMQ94768.1	beta-hexosaminidase subunit beta-like protein [Lasius niger]	0	2.793	2	1	1	1	544	62	6.61			3.27											1									metabolic process		catalytic activity	Pf00728, Pf14845						0	0	0.413	0.579	0.406
	High	Master Protein	XP_033195037.1	titin isoform X4 [Bombus vancouverensis nearcticus]	0	2.789	0	1	1	1	20725	2343.6	5.33					3.89											1																0	0		100	0.01
	High	Master Protein	XP_003400660.1	trichohyalin [Bombus terrestris]	0	2.732	1	1	1	1	1094	130.9	8.98			4.17											1													100642504	LOC100642504	LG B14			0	0		100	0.01
	High	Master Protein	XP_015187249.1	PREDICTED: venom serine carboxypeptidase [Polistes dominula]	0	2.627	2	1	1	1	464	53.4	5.73						2.94											1						metabolic process		catalytic activity	Pf00450	107072105	LOC107072105				0	0	1.473	1.297	4.402
	High	Master Protein	KAF3428882.1	hypothetical protein E2986_08730 [Frieseomelitta varia]	0	2.558	4	1	1	1	247	26.8	6.01										2.54											1											0	0	1.074	0.047	100
	High	Master Protein	XP_003394859.1	uncharacterized protein LOC100644923 isoform X1 [Bombus terrestris]	0	2.441	1	1	1	1	2339	263.1	6.23			2.73											1									metabolic process	extracellular;membrane	catalytic activity;protein binding;receptor activity	Pf00024, Pf00051, Pf00057, Pf00059, Pf00089, Pf00530, Pf01607, Pf15494	100644923	LOC100644923	LG B04			0	0	100	100	0.01
	High	Master Protein	XP_015510186.1	PREDICTED: vitellogenin-like [Neodiprion lecontei]	0	2.435	1	1	1	1	1879	208.2	5.3						3.18											1						transport		transporter activity	Pf00094, Pf01347, Pf09172	107217257	LOC107217257				0	0	1.078	0.447	2.34
	High	Master Protein	XP_014210861.1	chitinase-3-like protein 1 [Copidosoma floridanum]	0	2.43	2	1	1	1	484	53.8	6.64										2.76											1		metabolic process	extracellular	catalytic activity	Pf00704, Pf01607	106641117	LOC106641117				0	0	21.581	0.01	100
	High	Master Protein	XP_012170062.1	aldose 1-epimerase isoform X1 [Bombus terrestris]	0.001	2.385	7	1	1	1	377	41.8	6.99	4.08											1											metabolic process		catalytic activity	Pf01263	100648993	LOC100648993	LG B12			0	0		100	0.01
	High	Master Protein	XP_003397944.1	PI-PLC X domain-containing protein 1 isoform X1 [Bombus terrestris]	0.001	2.374	4	1	1	1	452	52.1	6.48									2.46											1						Pf00388	100645013	LOC100645013	LG B09			0	0	0.249	4.852	0.152
	High	Master Protein	XP_025262301.1	glycine-rich cell wall structural protein 1 isoform X1 [Camponotus floridanus]	0.001	2.246	4	1	2	1	600	49.3	8	6.29											1																				0	0	100	100	0.01
	High	Master Protein	XP_003393185.1	myophilin isoform X1 [Bombus terrestris]	0.001	2.245	6	1	1	1	188	20.9	8.65										2.81											1				protein binding	Pf00307	100642913	LOC100642913	LG B01			0	0	2.671	0.152	100
	High	Master Protein	XP_003394701.1	abaecin [Bombus terrestris]	0.001	2.189	14	1	1	1	85	9.5	8.18		3.11											1										coagulation;defense response;response to stimulus	extracellular		Pf08026	100631078	LOC100631078	LG B03			0	0	1.28	0.255	77.706
	High	Master Protein	XP_012236328.1	protein unzipped isoform X1 [Bombus impatiens]	0.001	2.165	2	1	1	1	480	53.5	6.7		2.13											1														100740525	LOC100740525			BIMP13062	0	0	0.05	1.37	0.82
	High	Master Protein	XP_015434228.1	PREDICTED: carboxypeptidase N subunit 2-like [Dufourea novaeangliae]	0.001	2.091	2	1	1	1	637	71.7	5.99							2.71											1							protein binding	Pf12799, Pf13855	107190026	LOC107190026				0	0	2.337	0.714	100
	High	Master Protein	XP_003398591.1	uncharacterized protein LOC100644182 [Bombus terrestris]	0.001	2.086	7	1	1	1	153	16.9	7.15				3.96											1												100644182	LOC100644182	LG B10			0	0	100	100	0.01
	High	Master Protein	XP_003403281.1	multiple epidermal growth factor-like domains protein 6 isoform X1 [Bombus terrestris]	0.001	2.067	4	1	1	1	359	40.2	6.9							2.22											1								Pf01683	100643997	LOC100643997				0	0	0.45	5.492	100
	High	Master Protein	K1C10_HUMAN|	K1C10_HUMAN|	0.001	2.037	2	1	2	1	593	59.5	5.21						3.71		3.7									1		1													0	0	0.213	1.112	8.262
	High	Master Protein	XP_015433190.1	PREDICTED: uncharacterized protein LOC107189219 [Dufourea novaeangliae]	0.001	2.002	10	1	2	1	129	13.9	8.16			3.5											1													107189219	LOC107189219				0	0		100	0.01
	High	Master Protein	CAD2217522.1	SNARE domain containing protein, putative [Angomonas deanei]	0.001	1.764	11	1	2	1	231	25.8	7.94							8.72											1														0	0	0.335	0.522	100
	High	Master Protein	KZC11163.1	Aldose reductase [Dufourea novaeangliae]	0.001	1.7	1	1	1	1	1185	133.2	7.05										0											1		metabolic process		catalytic activity	Pf00248						0	0	0.325	0.01	7.73
	High	Master Protein	CAB0034137.1	unnamed protein product [Trichogramma brassicae]	0.001	1.694	2	1	1	1	704	77.8	9.17						1.75											1															0	0	6.271	3.701	0.433
	High	Master Protein	XP_003400053.1	uncharacterized protein LOC100648224 [Bombus terrestris]	0.001	1.675	7	1	1	1	134	15.4	5.31						2.1											1										100648224	LOC100648224	LG B13			0	0	0.26	0.01	100
	High	Master Protein	XP_012167818.1	ferritin-3, chloroplastic [Bombus terrestris]	0.001	1.669	6	1	1	1	225	25.9	5.77							2.81											1					cellular homeostasis		metal ion binding	Pf00210, Pf09562	100648350	LOC100648350	LG B01			0	0	0.706	1.612	0.729
	High	Master Protein	XP_029050976.1	triosephosphate isomerase [Osmia bicornis bicornis]	0.001	1.64	4	1	1	1	247	26.8	7.42						2.42											1															0	0	0.938	0.01	100
	High	Master Protein	KAF7392828.1	hypothetical protein HZH66_008661 [Vespula vulgaris]	0.001	1.552	13	1	1	1	194	21.6	5.07							2.42											1														0	0	0.714	0.571	1.175
	High	Master Protein	XP_012274333.1	glycine-rich cell wall structural protein [Orussus abietinus]	0.001	1.509	3	1	1	1	567	47.1	8.46			2.18											1													105696450	LOC105696450				0	0	100		0.01
	High	Master Protein	XP_015601655.1	glycine-rich cell wall structural protein 1.8 isoform X1 [Cephus cinctus]	0.001	1.473	2	1	1	1	694	57.5	8.84										1.85											1						107270828	LOC107270828				0	0	1.27	0.01	2.196
	High	Master Protein	XP_029036983.1	transmembrane protein 70 homolog, mitochondrial [Osmia bicornis bicornis]	0.001	1.354	10	1	2	1	247	28.7	8.82	2.32		2.47									1		1																		0	0	1.508	0.094	19.82
	High	Master Protein	XP_012147241.1	PREDICTED: venom acid phosphatase Acph-1-like isoform X1 [Megachile rotundata]	0.002	1.222	2	1	1	1	400	47.3	7.84								2.88											1						catalytic activity	Pf00328	100876139	LOC100876139				0	0	0.212	0.01	100
	High	Master Protein	RLU24656.1	hypothetical protein DMN91_002745 [Ooceraea biroi]	0.002	1.116	2	1	1	1	693	79.7	6.73					3.28											1																0	0	100	100	0.01
	High	Master Protein	XP_012141565.1	PREDICTED: superoxide dismutase [Cu-Zn]-like [Megachile rotundata]	0.002	0.942	8	1	1	1	189	20	6.92								1.89											1				metabolic process		metal ion binding	Pf00080	100876247	LOC100876247				0	0	100
	High	Master Protein	XP_029672891.1	superoxide dismutase [Cu-Zn], chloroplastic-like isoform X1 [Formica exsecta]	0.003	0.9	6	1	1	1	208	21.8	6.14						2.39											1															0	0	0.01	0.196	100
	High	Master Protein	AGK91085.1	cytochrome oxidase subunit II, partial (mitochondrion) [Chalcura samoana]	0.003	0.891	29	1	1	1	82	9.5	7.25				3.55											1								metabolic process;transport	membrane;mitochondrion	catalytic activity;metal ion binding;transporter activity	Pf00116						0	0	100	100	0.01
	High	Master Protein	XP_012169278.1	protein eiger isoform X1 [Bombus terrestris]	0.003	0.841	4	1	1	1	527	60.3	7.12			0											1									response to stimulus	membrane	protein binding	Pf00229	100644732	LOC100644732	LG B11			0	0	100	100	0.01
	High	Master Protein	XP_033359707.1	uncharacterized protein LOC117238697 [Bombus vosnesenskii]	0.009	0.689	8	1	1	1	249	27.2	5.11									1.78											1												0	0	100		0.01
	Medium	Master Protein	CAD6209722.1	GSCOCG00010815001-RA-CDS [Cotesia congregata]	0.01	0.646	3	1	1	1	589	65.9	8.09					2.98											1																0	0	100	100
	Medium	Master Protein	KOX76515.1	Histone-lysine N-methyltransferase SUV39H2 [Melipona quadrifasciata]	0.01	0.643	1	1	1	1	605	70.1	7.88						2.06											1						cell organization and biogenesis;metabolic process	chromosome;nucleus	catalytic activity;metal ion binding;protein binding	Pf00385, Pf00856, Pf05033						0	0	0.17	0.048	0.743
	Medium	Master Protein	XP_025074582.1	LOW QUALITY PROTEIN: ubiquitin-like modifier-activating enzyme atg7 [Pogonomyrmex barbatus]	0.01	0.597	5	1	1	1	703	79.3	6.46										1.68											1											0	0	100	100
	Medium	Master Protein	XP_023246016.1	apolipophorins [Copidosoma floridanum]	0.011	0.568	0	1	1	1	3352	371.5	8.27									2.4											1												0	0	0.787	0.171	38.261
	Medium	Master Protein	XP_017793981.1	PREDICTED: molybdenum cofactor sulfurase 1 [Habropoda laboriosa]	0.011	0.56	2	1	1	1	829	92.4	7.28						1.85											1									Pf00266, Pf03473, Pf03476	108575647	LOC108575647				0	0	0.68	1.163	4.988
	Medium	Master Protein	A0A166NJB5	Gamma-tubulin OS=Ascosphaera apis ARSEF 7405 OX=392613 GN=AAP_03920 PE=3 SV=1	0.013	0.39	1	1	1	1	917	103.1	7.85										1.76											1		cell organization and biogenesis;metabolic process	ribosome	catalytic activity;nucleotide binding;RNA binding;structural molecule activity	Pf00091, Pf00702, Pf00861, Pf03953, Pf13419, Pf14204, Pf14265					AAP_03920	0	0	0.352	0.01	1.592
	Medium	Master Protein	KMQ89878.1	reverse ribonuclease integrase, partial [Lasius niger]	0.013	0.354	0	1	2	1	2476	284.2	8.75							1.82		1.7									1		1			metabolic process			Pf00077, Pf00078, Pf00665, Pf13456, Pf13650, Pf13975						0	0	0.927	1.942	100
	Medium	Master Protein	XP_031833158.1	probable ATP-dependent RNA helicase DDX23 [Nomia melanderi]	0.013	0.346	1	1	1	1	789	92.3	9.51			0											1																		0	0	2.013	11.173	0.01
	Medium	Master Protein	KYQ60184.1	hypothetical protein ALC60_00591 [Trachymyrmex zeteki]	0.017	0.197	4	1	1	1	323	37.9	7.56						1.99											1															0	0	0.311	0.774	0.275
	Medium	Master Protein	XP_024224088.1	pancreatic triacylglycerol lipase [Bombus impatiens]	0.017	0.167	7	1	1	1	321	35.7	5.45								0											1													0	0	0.588	0.01	100
	Medium	Master Protein	XP_014468928.1	PREDICTED: receptor-mediated endocytosis protein 6 homolog isoform X1 [Dinoponera quadriceps]	0.017	0.129	2	1	1	1	1541	170.9	5.52							3.62											1					regulation of biological process			Pf00616, Pf02204	106741423	LOC106741423				0	0	0.917	5.291	0.881
[truncated: 33 more columns]

## Sheet: Table S4
Condition	Protein FDR Confidence: Combined	Master	Accession	Description	Abundance Ratio	Abundance Ratio P-Value
AMISTAR+CRITHIDIA versus CRITHIDIA	High	Master Protein	XP_012138897.1	PREDICTED: chitinase-like protein EN03 isoform X1 [Megachile rotundata]	8.659	0.0308547
	High	Master Protein	XP_003397944.1	PI-PLC X domain-containing protein 1 isoform X1 [Bombus terrestris]	0.249	0.0451102
	High	Master Protein	XP_014474763.1	PREDICTED: chitinase-like protein Idgf4 isoform X1 [Dinoponera quadriceps]	100	5.6587e-05
	High	Master Protein	XP_003393186.2	Bombus impatiens protein eyes shut homolog (LOC100740775)_uncharacterized protein LOC100644429 isoform X1 [Bombus terrestris]	100	0.000618579
	High	Master Protein	XP_003397944.1	PI-PLC X domain-containing protein 1 isoform X1 [Bombus terrestris]	0.051	0.000720345
	High	Master Protein	ADG65347.1	glutathione S-transferase [Bombus ignitus]	25.632	0.00113483
	High	Master Protein	XP_020721343.1	antichymotrypsin-2 [Bombus terrestris]	5.883	0.00138829
	High	Master Protein	XP_016769017.1	chitinase-like protein EN03 isoform X1 [Apis mellifera]	28.711	0.00221499
	High	Master Protein	XP_012237228.1	Bombus impatiens chitinase-like protein Idgf4 (LOC100745738), transcript variant X2	3.098	0.00318493
	High	Master Protein	XP_012148156.1	PREDICTED: apolipophorins [Megachile rotundata]	0.01	0.00329618
	High	Master Protein	XP_003402576.2	serine protease inhibitor 3/4, partial [Bombus terrestris]	14.384	0.00488396
	High	Master Protein	XP_012236328.1	protein unzipped isoform X1 [Bombus impatiens]	0.037	0.00908189
	High	Master Protein	XP_035740737.1	transferrin-like [Vespa mandarinia]	0.155	0.0096478
	High	Master Protein	KAF3426068.1	Osmia lignaria serine protease inhibitor 88Ea-like (LOC117606960), transcript variant X1	2.889	0.0111586
	High	Master Protein	XP_033320019.1	interferon-related developmental regulator 1-like [Bombus bifarius]	13.283	0.0215116
	Medium	Master Protein	XP_023246016.1	apolipophorins [Copidosoma floridanum]	4.597	0.022607
	High	Master Protein	XP_020718843.1	glucose dehydrogenase (Bombus impatiens)_uncharacterized protein LOC100644055 [Bombus terrestris]	54.302	0.0239345
	High	Master Protein	XP_012175190.1	chitinase-like protein Idgf4 isoform X1 [Bombus terrestris]	29.081	0.0239886
	High	Master Protein	XP_012169463.2	LOW QUALITY PROTEIN: alaserpin [Bombus terrestris]	100	0.0308775
	High	Master Protein	XP_012172140.1	transferrin [Bombus terrestris]	5.973	0.0351692
	High	Master Protein	XP_012175644.1	uncharacterized protein LOC105667096 [Bombus terrestris]	0.047	0.0427663
	High	Master Protein	XP_003492760.1	putative cysteine proteinase CG12163 [Bombus impatiens]	30.409	0.0478123
AMISTAR+CRITHIDIA versus CONTROL	High	Master Protein	ATL64812.1	peptidoglycan recognition protein SA [Bombus ignitus]	0.014	1.62514e-05
	Medium	Master Protein	XP_023246016.1	apolipophorins [Copidosoma floridanum]	30.095	0.000255117
	High	Master Protein	XP_003397944.1	PI-PLC X domain-containing protein 1 isoform X1 [Bombus terrestris]	0.038	0.000301096
	High	Master Protein	ABV68875.1	ferritin [Bombus ignitus]	100	0.000458022
	High	Master Protein	XP_035740737.1	transferrin-like [Vespa mandarinia]	0.048	0.000526395
	High	Master Protein	XP_014474763.1	PREDICTED: chitinase-like protein Idgf4 isoform X1 [Dinoponera quadriceps]	33.085	0.000873671
	High	Master Protein	XP_016769017.1	chitinase-like protein EN03 isoform X1 [Apis mellifera]	36.257	0.000963425
	High	Master Protein	XP_003394859.1	uncharacterized protein LOC100644923 isoform X1 [Bombus terrestris]	0.062	0.00249897
	High	Master Protein	A0A2L1U0H7	2,3-bisphosphoglycerate-dependent phosphoglycerate mutase OS=Paenibacillus larvae subsp. larvae OX=147375 GN=gpmA1 PE=3 SV=1	0.068	0.00353434
	High	Master Protein	KMQ87979.1	heat shock 70 kda protein cognate 4 [Lasius niger]	12.761	0.00589401
	High	Master Protein	XP_020721177.1	Bombus impatiens antichymotrypsin-2_uncharacterized protein LOC100642374 isoform X1 [Bombus terrestris]	15.052	0.006346
	High	Master Protein	XP_020721343.1	antichymotrypsin-2 [Bombus terrestris]	4.41	0.00722793
	High	Master Protein	XP_012148156.1	PREDICTED: apolipophorins [Megachile rotundata]	0.012	0.00796692
	High	Master Protein	XP_033359707.1	Bombus vancouverensis nearcticus peritrophin-1-like (LOC117159095)	30.269	0.00818998
	High	Master Protein	XP_012236328.1	protein unzipped isoform X1 [Bombus impatiens]	0.041	0.00825378
	High	Master Protein	XP_003398591.1	uncharacterized protein LOC100644182 [Bombus terrestris]	0.01	0.00846643
	High	Master Protein	AUX13057.1	Vitellogenin [Bombus lantschouensis]	10.019	0.00967411
	High	Master Protein	XP_033345094.1	EH domain-containing protein 3 [Bombus vosnesenskii]	29.491	0.0109217
	High	Master Protein	XP_033320019.1	interferon-related developmental regulator 1-like [Bombus bifarius]	37.493	0.0132715
	High	Master Protein	XP_012176635.1	protein sidekick isoform X1 [Bombus terrestris]	18.841	0.014678
	High	Master Protein	XP_003397300.2	Apis mellifera esterase E4_uncharacterized protein LOC100644683 [Bombus terrestris]	33.379	0.016453
	High	Master Protein	XP_020719356.1	uncharacterized protein LOC100650078 [Bombus terrestris]	0.01	0.0166779
	High	Master Protein	XP_029036983.1	transmembrane protein 70 homolog, mitochondrial [Osmia bicornis bicornis]	29.891	0.0199729
	High	Master Protein	KMQ94768.1	beta-hexosaminidase subunit beta-like protein [Lasius niger]	0.168	0.0199753
	Medium	Master Protein	XP_031833158.1	probable ATP-dependent RNA helicase DDX23 [Nomia melanderi]	0.01	0.0205255
	High	Master Protein	XP_003395541.1	probable phospholipid hydroperoxide glutathione peroxidase [Bombus terrestris]	12.539	0.021193
	High	Master Protein	XP_020721387.1	lachesin [Bombus terrestris]	12.581	0.0253606
	High	Master Protein	XP_020721219.1	glycine-rich cell wall structural protein [Bombus terrestris]	0.01	0.0279298
	High	Master Protein	XP_003394564.1	neurofilament heavy polypeptide [Bombus terrestris]	0.102	0.0298931
	High	Master Protein	ADG65347.1	glutathione S-transferase [Bombus ignitus]	5.244	0.0308643
	High	Master Protein	XP_014488121.1	PREDICTED: apolipophorins [Dinoponera quadriceps]	0.294	0.0313123
	High	Master Protein	XP_017879492.1	apolipophorins [Ceratina calcarata]	29.85	0.0409972
	High	Master Protein	KYQ58406.1	Pyruvate kinase [Trachymyrmex zeteki]	100	0.0429685
AMISTAR versus CONTROL	Medium	Master Protein	XP_023246016.1	apolipophorins [Copidosoma floridanum]	38.261	0.000381363
	High	Master Protein	ABV68875.1	ferritin [Bombus ignitus]	86.852	0.000945033
	High	Master Protein	XP_035740737.1	transferrin-like [Vespa mandarinia]	0.043	0.000994133
	High	Master Protein	XP_016769017.1	chitinase-like protein EN03 isoform X1 [Apis mellifera]	41.574	0.00152183
	High	Master Protein	XP_014474763.1	PREDICTED: chitinase-like protein Idgf4 isoform X1 [Dinoponera quadriceps]	30.668	0.00191191
	High	Master Protein	XP_020721177.1	Bombus impatiens antichymotrypsin-2_uncharacterized protein LOC100642374 isoform X1 [Bombus terrestris]	24.482	0.00632252
	High	Master Protein	AUX13057.1	Vitellogenin [Bombus lantschouensis]	9.913	0.0117867
	High	Master Protein	XP_020721343.1	antichymotrypsin-2 [Bombus terrestris]	4.33	0.0130026
	High	Master Protein	XP_012176635.1	protein sidekick isoform X1 [Bombus terrestris]	21.996	0.0133884
	High	Master Protein	XP_033345094.1	EH domain-containing protein 3 [Bombus vosnesenskii]	24.378	0.0185599
	High	Master Protein	XP_003397944.1	PI-PLC X domain-containing protein 1 isoform X1 [Bombus terrestris]	0.152	0.0187124
	High	Master Protein	KMQ87979.1	heat shock 70 kda protein cognate 4 [Lasius niger]	7.128	0.0204414
	High	Master Protein	XP_003395541.1	probable phospholipid hydroperoxide glutathione peroxidase [Bombus terrestris]	12.291	0.0221998
	High	Master Protein	XP_003397300.2	Apis mellifera esterase E4_uncharacterized protein LOC100644683 [Bombus terrestris]	24.194	0.0322885
	High	Master Protein	XP_003691494.2	LOW QUALITY PROTEIN: apolipophorins [Apis florea]	0.172	0.0370831
	High	Master Protein	XP_020721387.1	lachesin [Bombus terrestris]	9.307	0.0405003
	High	Master Protein	XP_033320019.1	interferon-related developmental regulator 1-like [Bombus bifarius]	26.353	0.0452768
CRITHIDIA versus AMISTAR	High	Master Protein	XP_014474763.1	PREDICTED: chitinase-like protein Idgf4 isoform X1 [Dinoponera quadriceps]	0.01	0.000106429
	High	Master Protein	XP_003393186.2	Bombus impatiens protein eyes shut homolog (LOC100740775)_uncharacterized protein LOC100644429 isoform X1 [Bombus terrestris]	0.01	0.000884463
	High	Master Protein	XP_020721343.1	antichymotrypsin-2 [Bombus terrestris]	0.173	0.00268155
	High	Master Protein	XP_016769017.1	chitinase-like protein EN03 isoform X1 [Apis mellifera]	0.03	0.00307937
	High	Master Protein	XP_003402576.2	serine protease inhibitor 3/4, partial [Bombus terrestris]	0.043	0.00616668
	High	Master Protein	ADG65347.1	glutathione S-transferase [Bombus ignitus]	0.09	0.0100003
	High	Master Protein	XP_035740737.1	transferrin-like [Vespa mandarinia]	7.117	0.015296
	Medium	Master Protein	XP_023246016.1	apolipophorins [Copidosoma floridanum]	0.171	0.0233913
	High	Master Protein	XP_012175190.1	chitinase-like protein Idgf4 isoform X1 [Bombus terrestris]	0.029	0.0302011
	High	Master Protein	XP_020718843.1	glucose dehydrogenase (Bombus impatiens)_uncharacterized protein LOC100644055 [Bombus terrestris]	0.036	0.0395323
	High	Master Protein	XP_012167632.1	beta-1,3-glucan-binding protein 1 [Bombus terrestris]	0.454	0.0415817
CRITHIDIA versus CONTROL	High	Master Protein	XP_003691494.2	LOW QUALITY PROTEIN: apolipophorins [Apis florea]	0.097	0.00365096
	High	Master Protein	XP_014474763.1	PREDICTED: chitinase-like protein Idgf4 isoform X1 [Dinoponera quadriceps]	0.045	0.00474155
	High	Master Protein	KAF3426068.1	Osmia lignaria serine protease inhibitor 88Ea-like (LOC117606960), transcript variant X1	0.35	0.00842033
	High	Master Protein	XP_012167632.1	beta-1,3-glucan-binding protein 1 [Bombus terrestris]	0.334	0.0103272
	Medium	Master Protein	XP_023246016.1	apolipophorins [Copidosoma floridanum]	6.546	0.0132549
	High	Master Protein	XP_020721177.1	Bombus impatiens antichymotrypsin-2_uncharacterized protein LOC100642374 isoform X1 [Bombus terrestris]	8.19	0.0302067
	Medium	Master Protein	KOX76515.1	Histone-lysine N-methyltransferase SUV39H2 [Melipona quadrifasciata]	0.036	0.0412689
	High	Master Protein	ATL64812.1	peptidoglycan recognition protein SA [Bombus ignitus]	0.473	0.0462701
Condition	Protein FDR Confidence: Combined	Master	Accession	Description final after tBlast	Abundance Ratio	Abundance Ratio P-Value
GLYPHOSATE+CRITHIDIA versus GLYPHOSATE	High	Master Protein	XP_039309898.1	arginine kinase isoform X1 [Solenopsis invicta]	0.032	0.00630023
	High	Master Protein	XP_003402713.2	Bombus impatiens dipeptidase 1_uncharacterized protein LOC100650183 [Bombus terrestris]	0.01	0.0142108
	High	Master Protein	KOX79496.1	Phenoloxidase subunit 1 [Melipona quadrifasciata]	0.028	0.0176074
	High	Master Protein	XP_026827010.1	glycine-rich cell wall structural protein isoform X1 [Ooceraea biroi]	5.33	0.0287307
	High	Master Protein	XP_032455210.1	arginine kinase isoform X1 [Nasonia vitripennis]	6.139	0.035155
	High	Master Protein	XP_003403024.1	serine protease inhibitor 3 isoform X1 [Bombus terrestris]	0.084	0.0352601
GLYPHOSATE+CRITHIDIA versus CRITHIDIA	High	Master Protein	CAB0031481.1	PREDICTED: Megachile rotundata titin-like (LOC100881637), transcript variant X4	0.066	0.00245369
	High	Master Protein	XP_039309898.1	arginine kinase isoform X1 [Solenopsis invicta]	0.02	0.00295875
	High	Master Protein	XP_033357852.1	twitchin [Bombus vosnesenskii]	10.418	0.00485757
	High	Master Protein	XP_003486912.1	transferrin [Bombus impatiens]	0.01	0.00664384
	High	Master Protein	KOX79496.1	Phenoloxidase subunit 1 [Melipona quadrifasciata]	0.01	0.00893286
	High	Master Protein	XP_003402713.2	Bombus impatiens dipeptidase 1_uncharacterized protein LOC100650183 [Bombus terrestris]	0.01	0.0122083
	High	Master Protein	XP_015433190.1	PREDICTED: uncharacterized protein LOC107189219 [Dufourea novaeangliae]	16.784	0.0132757
	High	Master Protein	XP_032455210.1	arginine kinase isoform X1 [Nasonia vitripennis]	7.835	0.0201527
	High	Master Protein	ATL64812.1	peptidoglycan recognition protein SA [Bombus ignitus]	7.945	0.0217424
	High	Master Protein	AEO51760.1	Argk [Bombus hypocrita]	3.278	0.033987
GLYPHOSATE+CRITHIDIA versus CONTROL	High	Master Protein	XP_012141527.1	PREDICTED: peroxidase-like isoform X1 [Megachile rotundata]	0.417	0.0145793
	High	Master Protein	XP_003402713.2	Bombus impatiens dipeptidase 1_uncharacterized protein LOC100650183 [Bombus terrestris]	0.011	0.0194288
	High	Master Protein	XP_033189693.1	antichymotrypsin-2-like isoform X4 [Bombus vancouverensis nearcticus]	0.018	0.0452918
GLYPHOSATE versus CONTROL	High	Master Protein	XP_003403024.1	serine protease inhibitor 3 isoform X1 [Bombus terrestris]	8.867	0.049443
GLYPHOSATE versus CRITHIDIA	High	Master Protein	ATL64812.1	peptidoglycan recognition protein SA [Bombus ignitus]	9.244	0.0140971
CRITHIDIA versus CONTROL	High	Master Protein	ATL64812.1	peptidoglycan recognition protein SA [Bombus ignitus]	0.082	0.00338061
	High	Master Protein	XP_003486912.1	transferrin [Bombus impatiens]	100	0.00500622
	High	Master Protein	XP_015433190.1	PREDICTED: uncharacterized protein LOC107189219 [Dufourea novaeangliae]	0.112	0.0341671
	Medium	Master Protein	KMQ91288.1	de-cadherin-like isoform x4 protein [Lasius niger]	0.071	0.0417204
Condition	Protein FDR Confidence: Combined	Master	Accession	Description	Abundance Ratio	Abundance Ratio P-Value
SULFOXAFLOR+CRITHIDIA versus SULFOXAFLOR	High	Master Protein	XP_003398424.1	serine protease inhibitor 88Ea [Bombus terrestris]	0.442	0.0205051
	Medium	Master Protein	XP_033196378.1	lysosomal acid glucosylceramidase-like isoform X1 [Bombus vancouverensis nearcticus]	0.365	0.0274418
SULFOXAFLOR+CRITHIDIA versus CRITHIDIA	High	Master Protein	XP_003708656.1	PREDICTED: chymotrypsin inhibitor-like [Megachile rotundata]	69.487	0.00128794
	High	Master Protein	XP_015433190.1	PREDICTED: uncharacterized protein LOC107189219 [Dufourea novaeangliae]	31.904	0.0113571
	High	Master Protein	KYQ52813.1	Heat shock protein beta-1 [Trachymyrmex zeteki]	50.099	0.0284291
SULFOXAFLOR versus CRITHIDIA	High	Master Protein	XP_003708656.1	PREDICTED: chymotrypsin inhibitor-like [Megachile rotundata]	80.983	0.00216855
	High	Master Protein	XP_015433190.1	PREDICTED: uncharacterized protein LOC107189219 [Dufourea novaeangliae]	50.608	0.010046
	High	Master Protein	KYQ52813.1	Heat shock protein beta-1 [Trachymyrmex zeteki]	95.825	0.0239924
CRITHIDIA versus CONTROL	High	Master Protein	XP_003708656.1	PREDICTED: chymotrypsin inhibitor-like [Megachile rotundata]	0.01	0.000994672
	High	Master Protein	XP_015433190.1	PREDICTED: uncharacterized protein LOC107189219 [Dufourea novaeangliae]	0.067	0.0175307
	High	Master Protein	KYQ52813.1	Heat shock protein beta-1 [Trachymyrmex zeteki]	0.044	0.0273903

## Sheet: Table S5
Biological process									Molecular function
GO Amistar	#Seqs	Seqs							GO Amistar	#Seqs	Seqs
Carbohydrate metabolic process	6	XP_014474763.1, XP_016769017.1, XP_012175190.1, KMQ94768.1, XP_012138897.1, XP_012167632.1							Lipid transporter activity	6	AUX13057.1, XP_017879492.1, XP_023246016.1, XP_012148156.1, XP_003691494.2, XP_014488121.1
Lipid transport	6	AUX13057.1, XP_017879492.1, XP_023246016.1, XP_012148156.1, XP_003691494.2, XP_014488121.1							Chitin binding	6	XP_014474763.1, XP_003394859.1, XP_016769017.1, XP_012175190.1, XP_033359707.1, XP_012138897.1
Proteolysis	2	XP_003394859.1, XP_003492760.1							Protein binding	6	XP_003394859.1, KOX76515.1, XP_033345094.1, XP_012176635.1, ADG65347.1, XP_012237228.1
									Serine-type endopeptidase inhibitor activity	5	XP_020721343.1, XP_012169463.2, XP_020721177.1, KAF3426068.1, XP_003402576.2
									ATP binding	2	XP_031833158.1, KMQ87979.1
									Zinc ion binding	2	KOX76515.1, ATL64812.1
GO Glyphosate	#Seqs	Seqs							GO Glyphosate	#Seqs	Seqs
cellular modified amino acid metabolic process	3	AEO51760.1, XP_032455210.1, XP_039309898.1							transferase activity	3	AEO51760.1, XP_032455210.1, XP_039309898.1
cell differentiation	2	KMQ91288.1, XP_012141527.1							hydrolase activity	2	ATL64812.1, XP_003402713.2
anatomical structure development	2	KMQ91288.1, XP_012141527.1							molecular function regulator activity	2	XP_003403024.1, XP_033189693.1
									oxidoreductase activity	2	KOX79496.1, XP_012141527.1
GO Sulfoxaflor	#Seqs	Seqs							GO Sulfoxaflor	#Seqs	Seqs
lipid metabolic process	1	XP_033196378.1							hydrolase activity	1	XP_033196378.1
									molecular function regulator activity	1	XP_003398424.1
Amistar	Carbohydrate metabolic process	6							Amistar	Lipid transporter activity	6
	Lipid transport	6								Chitin binding	6
	Proteolysis	2								Protein binding	6
Glyphosate	Cellular modified amino acid metabolic process	3								Serine-type endopeptidase inhibitor activity	5
	Cell differentiation	2								ATP binding	2
	Anatomical structure development	2								Zinc ion binding	2
Sulfoxaflor	Lipid metabolic process	1							Glyphosate	Transferase activity	3
										Hydrolase activity	2
										Molecular function regulator activity	2
										Oxidoreductase activity	2
									Sulfoxaflor	Hydrolase activity	1
										Molecular function regulator activity	1

## Sheet: Table S6
Study	Pathway	Pathway ID	Pathway + ID unique	#Seqs	#GO CC	#GO MF	#ET	#EC	#KO	Sequences	Fisher Tag	Fisher P-value	GSEA Tag	GSEA NES	GO CC Terms	GO MF Terms	Uniprot Proteins	Enzymes Codes	KEGG Orthologs
Amistar	Neutrophil degranulation	R-DME-6798695	Neutrophil degranulation R-DME-6798695	13	0	0	7	0	0	XP_020721343.1|XP_035740737.1|XP_016769017.1|XP_012169463.2|KAF3426068.1|XP_012138897.1|KYQ58406.1|XP_003402576.2|XP_014474763.1|XP_012175190.1|XP_012172140.1|ABV68875.1|KMQ87979.1							Q9VYH1|Q9W303|Q9VFC2|P11147|O62619|Q7K8Y5|Q9VWV6
Amistar	Digestion of dietary carbohydrate	R-DME-189085	Digestion of dietary carbohydrate R-DME-189085	5	0	0	2	0	0	XP_014474763.1|XP_016769017.1|XP_012175190.1|XP_033359707.1|XP_012138897.1							Q9VZV2|Q9W303
Amistar	Platelet degranulation	R-DME-114608	Platelet degranulation R-DME-114608	5	0	0	3	0	0	XP_020721343.1|XP_003492760.1|XP_012169463.2|KAF3426068.1|XP_003402576.2							Q9VFC2|Q7K8Y5|Q9VN93
Amistar	Amoebiasis	ko05146	Amoebiasis ko05146	5	0	0	0	0	1	XP_020721343.1|XP_012169463.2|XP_020721177.1|KAF3426068.1|XP_003402576.2									ko:K13963
Amistar	Common Pathway of Fibrin Clot Formation	R-DME-140875	Common Pathway of Fibrin Clot Formation R-DME-140875	4	0	0	2	0	0	XP_020721343.1|XP_012169463.2|KAF3426068.1|XP_003402576.2							Q9VFC2|Q7K8Y5
Amistar	Glucocorticoid biosynthesis	R-DME-194002	Glucocorticoid biosynthesis R-DME-194002	4	0	0	2	0	0	XP_020721343.1|XP_012169463.2|KAF3426068.1|XP_003402576.2							Q9VFC2|Q7K8Y5
Amistar	ECM proteoglycans	R-DME-3000178	ECM proteoglycans R-DME-3000178	4	0	0	2	0	0	XP_020721343.1|XP_012169463.2|KAF3426068.1|XP_003402576.2							Q9VFC2|Q7K8Y5
Amistar	COPII-mediated vesicle transport	R-DME-204005	COPII-mediated vesicle transport R-DME-204005	4	0	0	2	0	0	XP_020721343.1|XP_012169463.2|KAF3426068.1|XP_003402576.2							Q9VFC2|Q7K8Y5
Amistar	Cargo concentration in the ER	R-DME-5694530	Cargo concentration in the ER R-DME-5694530	4	0	0	2	0	0	XP_020721343.1|XP_012169463.2|KAF3426068.1|XP_003402576.2							Q9VFC2|Q7K8Y5
Amistar	Regulation of Insulin-like Growth Factor (IGF) transport and uptake by Insulin-like Growth Factor Binding Proteins (IGFBPs)	R-DME-381426	Regulation of Insulin-like Growth Factor (IGF) transport and uptake by Insulin-like Growth Factor Binding Proteins (IGFBPs) R-DME-381426	4	0	0	2	0	0	XP_020721343.1|XP_012169463.2|KAF3426068.1|XP_003402576.2							Q9VFC2|Q7K8Y5
Amistar	Intrinsic Pathway of Fibrin Clot Formation	R-DME-140837	Intrinsic Pathway of Fibrin Clot Formation R-DME-140837	4	0	0	2	0	0	XP_020721343.1|XP_012169463.2|KAF3426068.1|XP_003402576.2							Q9VFC2|Q7K8Y5
Amistar	Post-translational protein phosphorylation	R-DME-8957275	Post-translational protein phosphorylation R-DME-8957275	4	0	0	2	0	0	XP_020721343.1|XP_012169463.2|KAF3426068.1|XP_003402576.2							Q9VFC2|Q7K8Y5
Amistar	mRNA Splicing - Major Pathway	R-DME-72163	mRNA Splicing - Major Pathway R-DME-72163	2	0	0	2	0	0	XP_031833158.1|KMQ87979.1							P11147|Q9VJ74
Amistar	Regulation of Insulin-like Growth Factor (IGF) transport and uptake by Insulin-like Growth Factor Binding Proteins (IGFBPs)	R-DRE-381426	Regulation of Insulin-like Growth Factor (IGF) transport and uptake by Insulin-like Growth Factor Binding Proteins (IGFBPs) R-DRE-381426	2	0	0	1	0	0	XP_023246016.1|XP_014488121.1							E7FBD3
Amistar	VLDL assembly	R-DRE-8866423	VLDL assembly R-DRE-8866423	2	0	0	1	0	0	XP_023246016.1|XP_014488121.1							E7FBD3
Amistar	Regulation of TLR by endogenous ligand	R-DRE-5686938	Regulation of TLR by endogenous ligand R-DRE-5686938	2	0	0	1	0	0	XP_023246016.1|XP_014488121.1							E7FBD3
Amistar	Platelet sensitization by LDL	R-DRE-432142	Platelet sensitization by LDL R-DRE-432142	2	0	0	1	0	0	XP_023246016.1|XP_014488121.1							E7FBD3
Amistar	Retinoid metabolism and transport	R-DRE-975634	Retinoid metabolism and transport R-DRE-975634	2	0	0	1	0	0	XP_023246016.1|XP_014488121.1							E7FBD3
Amistar	LDL remodeling	R-DRE-8964041	LDL remodeling R-DRE-8964041	2	0	0	1	0	0	XP_023246016.1|XP_014488121.1							E7FBD3
Amistar	LDL clearance	R-DRE-8964038	LDL clearance R-DRE-8964038	2	0	0	1	0	0	XP_023246016.1|XP_014488121.1							E7FBD3
Amistar	Metal sequestration by antimicrobial proteins	R-DME-6799990	Metal sequestration by antimicrobial proteins R-DME-6799990	2	0	0	1	0	0	XP_035740737.1|XP_012172140.1							Q9VWV6
Amistar	Chylomicron remodeling	R-DRE-8963901	Chylomicron remodeling R-DRE-8963901	2	0	0	1	0	0	XP_023246016.1|XP_014488121.1							E7FBD3
Amistar	Chylomicron clearance	R-DRE-8964026	Chylomicron clearance R-DRE-8964026	2	0	0	1	0	0	XP_023246016.1|XP_014488121.1							E7FBD3
Amistar	Scavenging by Class B Receptors	R-DRE-3000471	Scavenging by Class B Receptors R-DRE-3000471	2	0	0	1	0	0	XP_023246016.1|XP_014488121.1							E7FBD3
Amistar	Cargo recognition for clathrin-mediated endocytosis	R-DRE-8856825	Cargo recognition for clathrin-mediated endocytosis R-DRE-8856825	2	0	0	1	0	0	XP_023246016.1|XP_014488121.1							E7FBD3
Amistar	Chylomicron assembly	R-DRE-8963888	Chylomicron assembly R-DRE-8963888	2	0	0	1	0	0	XP_023246016.1|XP_014488121.1							E7FBD3
Amistar	Scavenging by Class A Receptors	R-DRE-3000480	Scavenging by Class A Receptors R-DRE-3000480	2	0	0	1	0	0	XP_023246016.1|XP_014488121.1							E7FBD3
Amistar	Heme signaling	R-DRE-9707616	Heme signaling R-DRE-9707616	2	0	0	1	0	0	XP_023246016.1|XP_014488121.1							E7FBD3
Amistar	Scavenging by Class H Receptors	R-DRE-3000497	Scavenging by Class H Receptors R-DRE-3000497	2	0	0	1	0	0	XP_023246016.1|XP_014488121.1							E7FBD3
Amistar	Post-translational protein phosphorylation	R-DRE-8957275	Post-translational protein phosphorylation R-DRE-8957275	2	0	0	1	0	0	XP_023246016.1|XP_014488121.1							E7FBD3
Amistar	Spliceosome	ko03040	Spliceosome ko03040	2	0	0	0	0	2	XP_031833158.1|KMQ87979.1									ko:K12858|ko:K03283
Amistar	Ferroptosis	ko04216	Ferroptosis ko04216	2	0	0	0	0	2	XP_003395541.1|ABV68875.1									ko:K00522|ko:K05361
Amistar	Amino sugar and nucleotide sugar metabolism	ko00520	Amino sugar and nucleotide sugar metabolism ko00520	2	0	0	0	0	2	KMQ94768.1|XP_033359707.1									ko:K12373|ko:K01183
Amistar	Glutathione metabolism	ko00480	Glutathione metabolism ko00480	2	0	0	0	0	2	XP_003395541.1|ADG65347.1									ko:K05361|ko:K04097
Amistar	Lysosome	ko04142	Lysosome ko04142	2	0	0	0	0	2	XP_003492760.1|KMQ94768.1									ko:K01373|ko:K12373
Amistar	Endocytosis	ko04144	Endocytosis ko04144	2	0	0	0	0	3	XP_033345094.1|KMQ87979.1									ko:K12483|ko:K12476|ko:K03283
Amistar	Toll and Imd signaling pathway	ko04624	Toll and Imd signaling pathway ko04624	2	0	0	0	0	3	ATL64812.1|XP_012167632.1									ko:K20692|ko:K01446|ko:K20697
Amistar	Plant-pathogen interaction	ko04626	Plant-pathogen interaction ko04626	2	0	0	0	0	2	KOX76515.1|XP_003492760.1									ko:K01373|ko:K02358
Amistar	mRNA Splicing - Minor Pathway	R-DME-72165	mRNA Splicing - Minor Pathway R-DME-72165	1	0	0	1	0	0	XP_031833158.1							Q9VJ74
Amistar	Cell surface interactions at the vascular wall	R-RNO-202733	Cell surface interactions at the vascular wall R-RNO-202733	1	0	0	1	0	0	XP_003691494.2							Q7TMA5
Amistar	VLDL assembly	R-RNO-8866423	VLDL assembly R-RNO-8866423	1	0	0	1	0	0	XP_003691494.2							Q7TMA5
Amistar	LDL clearance	R-DME-8964038	LDL clearance R-DME-8964038	1	0	0	1	0	0	XP_003397300.2							Q9VLA3
Amistar	RAF/MAP kinase cascade	R-DME-5673001	RAF/MAP kinase cascade R-DME-5673001	1	0	0	1	0	0	XP_020721387.1							Q24372
Amistar	Biosynthesis of aspirin-triggered D-series resolvins	R-BTA-9020265	Biosynthesis of aspirin-triggered D-series resolvins R-BTA-9020265	1	0	0	1	0	0	XP_003395541.1							Q9N2J2
Amistar	Dectin-2 family	R-DRE-5621480	Dectin-2 family R-DRE-5621480	1	0	0	1	0	0	AUX13057.1							X1WBL9
Amistar	Keratan sulfate degradation	R-GGA-2022857	Keratan sulfate degradation R-GGA-2022857	1	0	0	1	0	0	KMQ94768.1							F1NTQ2
Amistar	Iron uptake and transport	R-DME-917937	Iron uptake and transport R-DME-917937	1	0	0	1	0	0	ABV68875.1							Q9VYH1
Amistar	Scavenging of heme from plasma	R-SSC-2168880	Scavenging of heme from plasma R-SSC-2168880	1	0	0	1	0	0	XP_003394859.1							A0A480J3Z7
Amistar	CS/DS degradation	R-GGA-2024101	CS/DS degradation R-GGA-2024101	1	0	0	1	0	0	KMQ94768.1							F1NTQ2
Amistar	Post-translational protein phosphorylation	R-RNO-8957275	Post-translational protein phosphorylation R-RNO-8957275	1	0	0	1	0	0	XP_003691494.2							Q7TMA5
Amistar	Glycosphingolipid metabolism	R-GGA-1660662	Glycosphingolipid metabolism R-GGA-1660662	1	0	0	1	0	0	KMQ94768.1							F1NTQ2
Amistar	Hyaluronan uptake and degradation	R-GGA-2160916	Hyaluronan uptake and degradation R-GGA-2160916	1	0	0	1	0	0	KMQ94768.1							F1NTQ2
Amistar	Neutrophil degranulation	R-GGA-6798695	Neutrophil degranulation R-GGA-6798695	1	0	0	1	0	0	KMQ94768.1							F1NTQ2
Amistar	Clathrin-mediated endocytosis	R-DME-8856828	Clathrin-mediated endocytosis R-DME-8856828	1	0	0	1	0	0	KMQ87979.1							P11147
Amistar	Biosynthesis of E-series 18(S)-resolvins	R-BTA-9018896	Biosynthesis of E-series 18(S)-resolvins R-BTA-9018896	1	0	0	1	0	0	XP_003395541.1							Q9N2J2
Amistar	Chylomicron clearance	R-RNO-8964026	Chylomicron clearance R-RNO-8964026	1	0	0	1	0	0	XP_003691494.2							Q7TMA5
Amistar	GABA synthesis, release, reuptake and degradation	R-DME-888590	GABA synthesis, release, reuptake and degradation R-DME-888590	1	0	0	1	0	0	KMQ87979.1							P11147
Amistar	Glutathione conjugation	R-DME-156590	Glutathione conjugation R-DME-156590	1	0	0	1	0	0	ADG65347.1							P41043
Amistar	Synthesis of 12-eicosatetraenoic acid derivatives	R-BTA-2142712	Synthesis of 12-eicosatetraenoic acid derivatives R-BTA-2142712	1	0	0	1	0	0	XP_003395541.1							Q9N2J2
Amistar	AUF1 (hnRNP D0) binds and destabilizes mRNA	R-DME-450408	AUF1 (hnRNP D0) binds and destabilizes mRNA R-DME-450408	1	0	0	1	0	0	KMQ87979.1							P11147
Amistar	Glycolysis	R-DME-70171	Glycolysis R-DME-70171	1	0	0	1	0	0	KYQ58406.1							O62619
Amistar	Retinoid metabolism and transport	R-RNO-975634	Retinoid metabolism and transport R-RNO-975634	1	0	0	1	0	0	XP_003691494.2							Q7TMA5
Amistar	Metabolism of Angiotensinogen to Angiotensins	R-DME-2022377	Metabolism of Angiotensinogen to Angiotensins R-DME-2022377	1	0	0	1	0	0	XP_003397300.2							Q9VLA3
Amistar	Neurotransmitter clearance	R-DME-112311	Neurotransmitter clearance R-DME-112311	1	0	0	1	0	0	XP_003397300.2							Q9VLA3
Amistar	Cargo recognition for clathrin-mediated endocytosis	R-RNO-8856825	Cargo recognition for clathrin-mediated endocytosis R-RNO-8856825	1	0	0	1	0	0	XP_003691494.2							Q7TMA5
Amistar	Biosynthesis of E-series 18(R)-resolvins	R-BTA-9023661	Biosynthesis of E-series 18(R)-resolvins R-BTA-9023661	1	0	0	1	0	0	XP_003395541.1							Q9N2J2
Amistar	HSF1-dependent transactivation	R-DME-3371571	HSF1-dependent transactivation R-DME-3371571	1	0	0	1	0	0	KMQ87979.1							P11147
Amistar	Regulation of HSF1-mediated heat shock response	R-DME-3371453	Regulation of HSF1-mediated heat shock response R-DME-3371453	1	0	0	1	0	0	KMQ87979.1							P11147
Amistar	DCC mediated attractive signaling	R-DME-418885	DCC mediated attractive signaling R-DME-418885	1	0	0	1	0	0	XP_012176635.1							O97394
Amistar	Heme signaling	R-RNO-9707616	Heme signaling R-RNO-9707616	1	0	0	1	0	0	XP_003691494.2							Q7TMA5
Amistar	Caspase activation via Dependence Receptors in the absence of ligand	R-DME-418889	Caspase activation via Dependence Receptors in the absence of ligand R-DME-418889	1	0	0	1	0	0	XP_012176635.1							O97394
Amistar	Biosynthesis of D-series resolvins	R-BTA-9018676	Biosynthesis of D-series resolvins R-BTA-9018676	1	0	0	1	0	0	XP_003395541.1							Q9N2J2
Amistar	Scavenging by Class B Receptors	R-RNO-3000471	Scavenging by Class B Receptors R-RNO-3000471	1	0	0	1	0	0	XP_003691494.2							Q7TMA5
Amistar	Synthesis of Prostaglandins (PG) and Thromboxanes (TX)	R-DME-2162123	Synthesis of Prostaglandins (PG) and Thromboxanes (TX) R-DME-2162123	1	0	0	1	0	0	ADG65347.1							P41043
Amistar	LDL remodeling	R-RNO-8964041	LDL remodeling R-RNO-8964041	1	0	0	1	0	0	XP_003691494.2							Q7TMA5
Amistar	Phase I - Functionalization of compounds	R-DME-211945	Phase I - Functionalization of compounds R-DME-211945	1	0	0	1	0	0	XP_003397300.2							Q9VLA3
Amistar	VLDL clearance	R-RNO-8964046	VLDL clearance R-RNO-8964046	1	0	0	1	0	0	XP_003691494.2							Q7TMA5
Amistar	Antimicrobial peptides	R-DME-6803157	Antimicrobial peptides R-DME-6803157	1	0	0	1	0	0	ATL64812.1							Q9VYX7
Amistar	Scavenging by Class A Receptors	R-RNO-3000480	Scavenging by Class A Receptors R-RNO-3000480	1	0	0	1	0	0	XP_003691494.2							Q7TMA5
Amistar	LDL clearance	R-RNO-8964038	LDL clearance R-RNO-8964038	1	0	0	1	0	0	XP_003691494.2							Q7TMA5
Amistar	Chylomicron remodeling	R-RNO-8963901	Chylomicron remodeling R-RNO-8963901	1	0	0	1	0	0	XP_003691494.2							Q7TMA5
Amistar	NCAM1 interactions	R-DME-419037	NCAM1 interactions R-DME-419037	1	0	0	1	0	0	XP_020721387.1							Q24372
Amistar	Platelet sensitization by LDL	R-RNO-432142	Platelet sensitization by LDL R-RNO-432142	1	0	0	1	0	0	XP_003691494.2							Q7TMA5
Amistar	Regulation of Insulin-like Growth Factor (IGF) transport and uptake by Insulin-like Growth Factor Binding Proteins (IGFBPs)	R-RNO-381426	Regulation of Insulin-like Growth Factor (IGF) transport and uptake by Insulin-like Growth Factor Binding Proteins (IGFBPs) R-RNO-381426	1	0	0	1	0	0	XP_003691494.2							Q7TMA5
Amistar	Factors involved in megakaryocyte development and platelet production	R-DME-983231	Factors involved in megakaryocyte development and platelet production R-DME-983231	1	0	0	1	0	0	XP_033345094.1							Q8T8W3
Amistar	PKMTs methylate histone lysines	R-HSA-3214841	PKMTs methylate histone lysines R-HSA-3214841	1	0	0	1	0	0	KOX76515.1							Q9H5I1
Amistar	MHC class II antigen presentation	R-DME-2132295	MHC class II antigen presentation R-DME-2132295	1	0	0	1	0	0	XP_003492760.1							Q9VN93
Amistar	Regulation of commissural axon pathfinding by SLIT and ROBO	R-DME-428542	Regulation of commissural axon pathfinding by SLIT and ROBO R-DME-428542	1	0	0	1	0	0	XP_012176635.1							O97394
Amistar	Scavenging by Class H Receptors	R-RNO-3000497	Scavenging by Class H Receptors R-RNO-3000497	1	0	0	1	0	0	XP_003691494.2							Q7TMA5
Amistar	Regulation of TLR by endogenous ligand	R-RNO-5686938	Regulation of TLR by endogenous ligand R-RNO-5686938	1	0	0	1	0	0	XP_003691494.2							Q7TMA5
Amistar	Choline catabolism	R-MMU-6798163	Choline catabolism R-MMU-6798163	1	0	0	1	0	0	XP_020718843.1							Q8BJ64
Amistar	Synthesis of PC	R-DME-1483191	Synthesis of PC R-DME-1483191	1	0	0	1	0	0	XP_003397300.2							Q9VLA3
Amistar	Termination of O-glycan biosynthesis	R-DRE-977068	Termination of O-glycan biosynthesis R-DRE-977068	1	0	0	1	0	0	AUX13057.1							X1WBL9
Amistar	Chylomicron assembly	R-RNO-8963888	Chylomicron assembly R-RNO-8963888	1	0	0	1	0	0	XP_003691494.2							Q7TMA5
Amistar	HSP90 chaperone cycle for steroid hormone receptors (SHR) in the presence of ligand	R-DME-3371497	HSP90 chaperone cycle for steroid hormone receptors (SHR) in the presence of ligand R-DME-3371497	1	0	0	1	0	0	KMQ87979.1							P11147
Amistar	Prion disease	ko05020	Prion disease ko05020	1	0	0	0	0	1	KMQ87979.1									ko:K03283
Amistar	Measles	ko05162	Measles ko05162	1	0	0	0	0	1	KMQ87979.1									ko:K03283
Amistar	MAPK signaling pathway	ko04010	MAPK signaling pathway ko04010	1	0	0	0	0	1	KMQ87979.1									ko:K03283
Amistar	Human papillomavirus infection	ko05165	Human papillomavirus infection ko05165	1	0	0	0	0	1	KYQ58406.1									ko:K00873
Amistar	Apoptosis	ko04210	Apoptosis ko04210	1	0	0	0	0	1	XP_003492760.1									ko:K01373
Amistar	Toxoplasmosis	ko05145	Toxoplasmosis ko05145	1	0	0	0	0	1	KMQ87979.1									ko:K03283
Amistar	Glycosphingolipid biosynthesis - ganglio series	ko00604	Glycosphingolipid biosynthesis - ganglio series ko00604	1	0	0	0	0	1	KMQ94768.1									ko:K12373
Amistar	Biosynthesis of cofactors	ko01240	Biosynthesis of cofactors ko01240	1	0	0	0	0	1	KYQ58406.1									ko:K00873
Amistar	Glycosphingolipid biosynthesis - globo and isoglobo series	ko00603	Glycosphingolipid biosynthesis - globo and isoglobo series ko00603	1	0	0	0	0	1	KMQ94768.1									ko:K12373
Amistar	Chemical carcinogenesis - DNA adducts	ko05204	Chemical carcinogenesis - DNA adducts ko05204	1	0	0	0	0	1	ADG65347.1									ko:K04097
Amistar	Longevity regulating pathway - multiple species	ko04213	Longevity regulating pathway - multiple species ko04213	1	0	0	0	0	1	KMQ87979.1									ko:K03283
Amistar	Viral carcinogenesis	ko05203	Viral carcinogenesis ko05203	1	0	0	0	0	1	KYQ58406.1									ko:K00873
Amistar	Antigen processing and presentation	ko04612	Antigen processing and presentation ko04612	1	0	0	0	0	1	KMQ87979.1									ko:K03283
Amistar	Pyruvate metabolism	ko00620	Pyruvate metabolism ko00620	1	0	0	0	0	1	KYQ58406.1									ko:K00873
Amistar	Type II diabetes mellitus	ko04930	Type II diabetes mellitus ko04930	1	0	0	0	0	1	KYQ58406.1									ko:K00873
Amistar	Drug metabolism - cytochrome P450	ko00982	Drug metabolism - cytochrome P450 ko00982	1	0	0	0	0	1	ADG65347.1									ko:K04097
Amistar	Necroptosis	ko04217	Necroptosis ko04217	1	0	0	0	0	1	ABV68875.1									ko:K00522
Amistar	Metabolism of xenobiotics by cytochrome P450	ko00980	Metabolism of xenobiotics by cytochrome P450 ko00980	1	0	0	0	0	1	ADG65347.1									ko:K04097
Amistar	Mineral absorption	ko04978	Mineral absorption ko04978	1	0	0	0	0	1	ABV68875.1									ko:K00522
Amistar	Estrogen signaling pathway	ko04915	Estrogen signaling pathway ko04915	1	0	0	0	0	1	KMQ87979.1									ko:K03283
Amistar	Protein processing in endoplasmic reticulum	ko04141	Protein processing in endoplasmic reticulum ko04141	1	0	0	0	0	1	KMQ87979.1									ko:K03283
Amistar	Central carbon metabolism in cancer	ko05230	Central carbon metabolism in cancer ko05230	1	0	0	0	0	1	KYQ58406.1									ko:K00873
Amistar	Legionellosis	ko05134	Legionellosis ko05134	1	0	0	0	0	1	KMQ87979.1									ko:K03283
Amistar	Various types of N-glycan biosynthesis	ko00513	Various types of N-glycan biosynthesis ko00513	1	0	0	0	0	1	KMQ94768.1									ko:K12373
Amistar	Other glycan degradation	ko00511	Other glycan degradation ko00511	1	0	0	0	0	1	KMQ94768.1									ko:K12373
Amistar	Lipid and atherosclerosis	ko05417	Lipid and atherosclerosis ko05417	1	0	0	0	0	1	KMQ87979.1									ko:K03283
Amistar	Glycosaminoglycan degradation	ko00531	Glycosaminoglycan degradation ko00531	1	0	0	0	0	1	KMQ94768.1									ko:K12373
Amistar	Glucagon signaling pathway	ko04922	Glucagon signaling pathway ko04922	1	0	0	0	0	1	KYQ58406.1									ko:K00873
Amistar	Lysine degradation	ko00310	Lysine degradation ko00310	1	0	0	0	0	1	KOX76515.1									ko:K11419
Amistar	Glycolysis / Gluconeogenesis	ko00010	Glycolysis / Gluconeogenesis ko00010	1	0	0	0	0	1	KYQ58406.1									ko:K00873
Amistar	Pentose phosphate pathway	ko00030	Pentose phosphate pathway ko00030	1	0	0	0	0	1	XP_020718843.1									ko:K00115
Amistar	Arachidonic acid metabolism	ko00590	Arachidonic acid metabolism ko00590	1	0	0	0	0	1	ADG65347.1									ko:K04097
Amistar	NAD biosynthesis I (from aspartate)	R-OEU-1119384	NAD biosynthesis I (from aspartate) R-OEU-1119384	1	0	0	1	0	0	KMQ87979.1							Oeu059576
Amistar	tyrosine degradation I	R-CCD-1119506	tyrosine degradation I R-CCD-1119506	1	0	0	1	0	0	ADG65347.1							Ccrd_013045
Amistar	Glutathione redox reactions I	R-PHA-1119437	Glutathione redox reactions I R-PHA-1119437	1	0	0	1	0	0	XP_003395541.1							PAHAL_7G248600
Amistar	Brassinosteroid signaling	R-OEU-5632095	Brassinosteroid signaling R-OEU-5632095	1	0	0	1	0	0	KMQ94768.1							Oeu034889
Amistar	Anther and pollen development	R-MGU-8986768	Anther and pollen development R-MGU-8986768	1	0	0	1	0	0	XP_003492760.1							Migut.N02731.1
Amistar	Activation of pre-replication complex	R-BNA-9645850	Activation of pre-replication complex R-BNA-9645850	1	0	0	1	0	0	XP_031833158.1							GSBRNA2T00021568001
Study	Protein	Sequence	#Pathways	#GO CC	#GO MF	#ET	#EC	#KO	Pathways	Pathways IDs	GO CC Terms	GO MF Terms	Uniprot Proteins	Enzymes Codes	KEGG Orthologs
Amistar	heat shock 70 kda protein cognate 4 [Lasius niger]	KMQ87979.1	21	0	0	2	0	1	mRNA Splicing - Major Pathway|Clathrin-mediated endocytosis|GABA synthesis, release, reuptake and degradation|AUF1 (hnRNP D0) binds and destabilizes mRNA|HSF1-dependent transactivation|Regulation of HSF1-mediated heat shock response|Neutrophil degranulation|HSP90 chaperone cycle for steroid hormone receptors (SHR) in the presence of ligand|Spliceosome|Prion disease|Measles|MAPK signaling pathway|…	R-DME-72163|R-DME-8856828|R-DME-888590|R-DME-450408|R-DME-3371571|R-DME-3371453|R-DME-6798695|R-DME-3371497|ko03040|ko05020|ko05162|ko04010|ko05145|ko04213|ko04612|ko04915|ko04141|ko04144|ko05134|ko05417|R-OEU-1119384			P11147|Oeu059576		ko:K03283
Amistar	apolipophorins [Apis florea]	XP_003691494.2	18	0	0	1	0	0	Cell surface interactions at the vascular wall|VLDL assembly|Post-translational protein phosphorylation|Chylomicron clearance|Retinoid metabolism and transport|Cargo recognition for clathrin-mediated endocytosis|Heme signaling|Scavenging by Class B Receptors|LDL remodeling|VLDL clearance|Scavenging by Class A Receptors|LDL clearance|Chylomicron remodeling|Platelet sensitization by LDL|Regulation …	R-RNO-202733|R-RNO-8866423|R-RNO-8957275|R-RNO-8964026|R-RNO-975634|R-RNO-8856825|R-RNO-9707616|R-RNO-3000471|R-RNO-8964041|R-RNO-8964046|R-RNO-3000480|R-RNO-8964038|R-RNO-8963901|R-RNO-432142|R-RNO-381426|R-RNO-3000497|R-RNO-5686938|R-RNO-8963888			Q7TMA5
Amistar	apolipophorins [Copidosoma floridanum]	XP_023246016.1	16	0	0	1	0	0	Regulation of Insulin-like Growth Factor (IGF) transport and uptake by Insulin-like Growth Factor Binding Proteins (IGFBPs)|VLDL assembly|Regulation of TLR by endogenous ligand|Platelet sensitization by LDL|Retinoid metabolism and transport|LDL remodeling|LDL clearance|Chylomicron remodeling|Chylomicron clearance|Scavenging by Class B Receptors|Cargo recognition for clathrin-mediated endocytosis|…	R-DRE-381426|R-DRE-8866423|R-DRE-5686938|R-DRE-432142|R-DRE-975634|R-DRE-8964041|R-DRE-8964038|R-DRE-8963901|R-DRE-8964026|R-DRE-3000471|R-DRE-8856825|R-DRE-8963888|R-DRE-3000480|R-DRE-9707616|R-DRE-3000497|R-DRE-8957275			E7FBD3
Amistar	PREDICTED: apolipophorins [Dinoponera quadriceps]	XP_014488121.1	16	0	0	1	0	0	Regulation of Insulin-like Growth Factor (IGF) transport and uptake by Insulin-like Growth Factor Binding Proteins (IGFBPs)|VLDL assembly|Regulation of TLR by endogenous ligand|Platelet sensitization by LDL|Retinoid metabolism and transport|LDL remodeling|LDL clearance|Chylomicron remodeling|Chylomicron clearance|Scavenging by Class B Receptors|Cargo recognition for clathrin-mediated endocytosis|…	R-DRE-381426|R-DRE-8866423|R-DRE-5686938|R-DRE-432142|R-DRE-975634|R-DRE-8964041|R-DRE-8964038|R-DRE-8963901|R-DRE-8964026|R-DRE-3000471|R-DRE-8856825|R-DRE-8963888|R-DRE-3000480|R-DRE-9707616|R-DRE-3000497|R-DRE-8957275			E7FBD3
Amistar	beta-hexosaminidase subunit beta-like protein [Lasius niger]	KMQ94768.1	13	0	0	2	0	1	Keratan sulfate degradation|CS/DS degradation|Glycosphingolipid metabolism|Hyaluronan uptake and degradation|Neutrophil degranulation|Glycosphingolipid biosynthesis - ganglio series|Glycosphingolipid biosynthesis - globo and isoglobo series|Amino sugar and nucleotide sugar metabolism|Lysosome|Various types of N-glycan biosynthesis|Other glycan degradation|Glycosaminoglycan degradation|Brassinoste…	R-GGA-2022857|R-GGA-2024101|R-GGA-1660662|R-GGA-2160916|R-GGA-6798695|ko00604|ko00603|ko00520|ko04142|ko00513|ko00511|ko00531|R-OEU-5632095			F1NTQ2|Oeu034889		ko:K12373
Amistar	alaserpin [Bombus terrestris]	XP_012169463.2	11	0	0	1	0	1	Common Pathway of Fibrin Clot Formation|Glucocorticoid biosynthesis|ECM proteoglycans|COPII-mediated vesicle transport|Platelet degranulation |Cargo concentration in the ER|Regulation of Insulin-like Growth Factor (IGF) transport and uptake by Insulin-like Growth Factor Binding Proteins (IGFBPs)|Intrinsic Pathway of Fibrin Clot Formation|Post-translational protein phosphorylation|Neutrophil degra…	R-DME-140875|R-DME-194002|R-DME-3000178|R-DME-204005|R-DME-114608|R-DME-5694530|R-DME-381426|R-DME-140837|R-DME-8957275|R-DME-6798695|ko05146			Q7K8Y5		ko:K13963
Amistar	antichymotrypsin-2 [Bombus terrestris]	XP_020721343.1	11	0	0	1	0	1	Common Pathway of Fibrin Clot Formation|Glucocorticoid biosynthesis|ECM proteoglycans|COPII-mediated vesicle transport|Platelet degranulation |Cargo concentration in the ER|Regulation of Insulin-like Growth Factor (IGF) transport and uptake by Insulin-like Growth Factor Binding Proteins (IGFBPs)|Intrinsic Pathway of Fibrin Clot Formation|Post-translational protein phosphorylation|Neutrophil degra…	R-DME-140875|R-DME-194002|R-DME-3000178|R-DME-204005|R-DME-114608|R-DME-5694530|R-DME-381426|R-DME-140837|R-DME-8957275|R-DME-6798695|ko05146			Q7K8Y5		ko:K13963
Amistar	Osmia lignaria serine protease inhibitor 88Ea-like (LOC117606960), transcript variant X1	KAF3426068.1	11	0	0	1	0	1	Common Pathway of Fibrin Clot Formation|Glucocorticoid biosynthesis|ECM proteoglycans|COPII-mediated vesicle transport|Platelet degranulation |Cargo concentration in the ER|Regulation of Insulin-like Growth Factor (IGF) transport and uptake by Insulin-like Growth Factor Binding Proteins (IGFBPs)|Intrinsic Pathway of Fibrin Clot Formation|Post-translational protein phosphorylation|Neutrophil degra…	R-DME-140875|R-DME-194002|R-DME-3000178|R-DME-204005|R-DME-114608|R-DME-5694530|R-DME-381426|R-DME-140837|R-DME-8957275|R-DME-6798695|ko05146			Q9VFC2		ko:K13963
Amistar	serine protease inhibitor 3/4, partial [Bombus terrestris]	XP_003402576.2	11	0	0	1	0	1	Common Pathway of Fibrin Clot Formation|Glucocorticoid biosynthesis|ECM proteoglycans|COPII-mediated vesicle transport|Platelet degranulation |Cargo concentration in the ER|Regulation of Insulin-like Growth Factor (IGF) transport and uptake by Insulin-like Growth Factor Binding Proteins (IGFBPs)|Intrinsic Pathway of Fibrin Clot Formation|Post-translational protein phosphorylation|Neutrophil degra…	R-DME-140875|R-DME-194002|R-DME-3000178|R-DME-204005|R-DME-114608|R-DME-5694530|R-DME-381426|R-DME-140837|R-DME-8957275|R-DME-6798695|ko05146			Q7K8Y5		ko:K13963
Amistar	Pyruvate kinase [Trachymyrmex zeteki]	KYQ58406.1	10	0	0	1	0	1	Glycolysis|Neutrophil degranulation|Human papillomavirus infection|Biosynthesis of cofactors|Viral carcinogenesis|Pyruvate metabolism|Type II diabetes mellitus|Central carbon metabolism in cancer|Glucagon signaling pathway|Glycolysis / Gluconeogenesis	R-DME-70171|R-DME-6798695|ko05165|ko01240|ko05203|ko00620|ko04930|ko05230|ko04922|ko00010			O62619		ko:K00873
Amistar	probable phospholipid hydroperoxide glutathione peroxidase [Bombus terrestris]	XP_003395541.1	8	0	0	2	0	1	Biosynthesis of aspirin-triggered D-series resolvins|Biosynthesis of E-series 18(S)-resolvins|Synthesis of 12-eicosatetraenoic acid derivatives|Biosynthesis of E-series 18(R)-resolvins|Biosynthesis of D-series resolvins|Ferroptosis|Glutathione metabolism|Glutathione redox reactions I	R-BTA-9020265|R-BTA-9018896|R-BTA-2142712|R-BTA-9023661|R-BTA-9018676|ko04216|ko00480|R-PHA-1119437			Q9N2J2|PAHAL_7G248600		ko:K05361
Amistar	glutathione S-transferase [Bombus ignitus]	ADG65347.1	8	0	0	2	0	1	Glutathione conjugation|Synthesis of Prostaglandins (PG) and Thromboxanes (TX)|Chemical carcinogenesis - DNA adducts|Drug metabolism - cytochrome P450|Metabolism of xenobiotics by cytochrome P450|Glutathione metabolism|Arachidonic acid metabolism|tyrosine degradation I	R-DME-156590|R-DME-2162123|ko05204|ko00982|ko00980|ko00480|ko00590|R-CCD-1119506			P41043|Ccrd_013045		ko:K04097
Amistar	putative cysteine proteinase CG12163 [Bombus impatiens]	XP_003492760.1	6	0	0	2	0	1	Platelet degranulation |MHC class II antigen presentation|Apoptosis|Lysosome|Plant-pathogen interaction|Anther and pollen development	R-DME-114608|R-DME-2132295|ko04210|ko04142|ko04626|R-MGU-8986768			Q9VN93|Migut.N02731.1		ko:K01373
Amistar	ferritin [Bombus ignitus]	ABV68875.1	5	0	0	1	0	1	Iron uptake and transport|Neutrophil degranulation|Ferroptosis|Necroptosis|Mineral absorption	R-DME-917937|R-DME-6798695|ko04216|ko04217|ko04978			Q9VYH1		ko:K00522
Amistar	Apis mellifera esterase E4_uncharacterized protein LOC100644683 [Bombus terrestris]	XP_003397300.2	5	0	0	1	0	0	LDL clearance|Metabolism of Angiotensinogen to Angiotensins|Neurotransmitter clearance|Phase I - Functionalization of compounds|Synthesis of PC	R-DME-8964038|R-DME-2022377|R-DME-112311|R-DME-211945|R-DME-1483191			Q9VLA3
Amistar	probable ATP-dependent RNA helicase DDX23 [Nomia melanderi]	XP_031833158.1	4	0	0	2	0	1	mRNA Splicing - Minor Pathway|mRNA Splicing - Major Pathway|Spliceosome|Activation of pre-replication complex	R-DME-72165|R-DME-72163|ko03040|R-BNA-9645850			Q9VJ74|GSBRNA2T00021568001		ko:K12858
Amistar	Histone-lysine N-methyltransferase SUV39H2 [Melipona quadrifasciata]	KOX76515.1	3	0	0	1	0	2	PKMTs methylate histone lysines|Lysine degradation|Plant-pathogen interaction	R-HSA-3214841|ko00310|ko04626			Q9H5I1		ko:K11419|ko:K02358
Amistar	protein sidekick isoform X1 [Bombus terrestris]	XP_012176635.1	3	0	0	1	0	0	DCC mediated attractive signaling|Caspase activation via Dependence Receptors in the absence of ligand|Regulation of commissural axon pathfinding by SLIT and ROBO	R-DME-418885|R-DME-418889|R-DME-428542			O97394
Amistar	chitinase-like protein EN03 isoform X1 [Apis mellifera]	XP_016769017.1	2	0	0	1	0	0	Digestion of dietary carbohydrate|Neutrophil degranulation	R-DME-189085|R-DME-6798695			Q9W303
Amistar	PREDICTED: chitinase-like protein Idgf4 isoform X1 [Dinoponera quadriceps]	XP_014474763.1	2	0	0	1	0	0	Digestion of dietary carbohydrate|Neutrophil degranulation	R-DME-189085|R-DME-6798695			Q9W303
Amistar	chitinase-like protein Idgf4 isoform X1 [Bombus terrestris]	XP_012175190.1	2	0	0	1	0	0	Digestion of dietary carbohydrate|Neutrophil degranulation	R-DME-189085|R-DME-6798695			Q9W303
Amistar	Vitellogenin [Bombus lantschouensis]	AUX13057.1	2	0	0	1	0	0	Dectin-2 family|Termination of O-glycan biosynthesis	R-DRE-5621480|R-DRE-977068			X1WBL9
Amistar	glucose dehydrogenase (Bombus impatiens)_uncharacterized protein LOC100644055 [Bombus terrestris]	XP_020718843.1	2	0	0	1	0	1	Choline catabolism|Pentose phosphate pathway	R-MMU-6798163|ko00030			Q8BJ64		ko:K00115
Amistar	transferrin-like [Vespa mandarinia]	XP_035740737.1	2	0	0	1	0	0	Metal sequestration by antimicrobial proteins|Neutrophil degranulation	R-DME-6799990|R-DME-6798695			Q9VWV6
Amistar	peptidoglycan recognition protein SA [Bombus ignitus]	ATL64812.1	2	0	0	1	0	1	Antimicrobial peptides|Toll and Imd signaling pathway	R-DME-6803157|ko04624			Q9VYX7		ko:K01446
Amistar	PREDICTED: chitinase-like protein EN03 isoform X1 [Megachile rotundata]	XP_012138897.1	2	0	0	1	0	0	Digestion of dietary carbohydrate|Neutrophil degranulation	R-DME-189085|R-DME-6798695			Q9W303
Amistar	lachesin [Bombus terrestris]	XP_020721387.1	2	0	0	1	0	0	RAF/MAP kinase cascade|NCAM1 interactions	R-DME-5673001|R-DME-419037			Q24372
Amistar	EH domain-containing protein 3 [Bombus vosnesenskii]	XP_033345094.1	2	0	0	1	0	2	Factors involved in megakaryocyte development and platelet production|Endocytosis	R-DME-983231|ko04144			Q8T8W3		ko:K12483|ko:K12476
Amistar	transferrin [Bombus terrestris]	XP_012172140.1	2	0	0	1	0	0	Metal sequestration by antimicrobial proteins|Neutrophil degranulation	R-DME-6799990|R-DME-6798695			Q9VWV6
Amistar	Bombus vancouverensis nearcticus peritrophin-1-like (LOC117159095)	XP_033359707.1	2	0	0	1	0	1	Digestion of dietary carbohydrate|Amino sugar and nucleotide sugar metabolism	R-DME-189085|ko00520			Q9VZV2		ko:K01183
Amistar	beta-1,3-glucan-binding protein 1 [Bombus terrestris]	XP_012167632.1	1	0	0	0	0	2	Toll and Imd signaling pathway	ko04624					ko:K20692|ko:K20697
Amistar	uncharacterized protein LOC100644923 isoform X1 [Bombus terrestris]	XP_003394859.1	1	0	0	1	0	0	Scavenging of heme from plasma	R-SSC-2168880			A0A480J3Z7
Amistar	Bombus impatiens antichymotrypsin-2_uncharacterized protein LOC100642374 isoform X1 [Bombus terrestris]	XP_020721177.1	1	0	0	0	0	1	Amoebiasis	ko05146					ko:K13963
Study	Pathway	Pathway ID	Pathway Pathway ID	#Seqs	#GO CC	#GO MF	#ET	#EC	#KO	Sequences	Fisher Tag	Fisher P-value	GSEA Tag	GSEA NES	GO CC Terms	GO MF Terms	Uniprot Proteins	Enzymes Codes	KEGG Orthologs
Glyphosate	Neutrophil degranulation	R-DME-6798695	Neutrophil degranulation R-DME-6798695	3	0	0	3	0	0	XP_033189693.1|XP_003486912.1|XP_012141527.1							Q7K8Y5|Q9VWV6|Q9VZZ4
Glyphosate	Arginine and proline metabolism	ko00330	Arginine and proline metabolism ko00330	3	0	0	0	0	2	AEO51760.1|XP_032455210.1|XP_039309898.1									ko:K00933|ko:K00934
Glyphosate	Post-translational protein phosphorylation	R-DME-8957275	Post-translational protein phosphorylation R-DME-8957275	2	0	0	2	0	0	XP_033189693.1|KMQ91288.1							Q7K8Y5|Q9VJB6
Glyphosate	Platelet degranulation	R-DME-114608	Platelet degranulation R-DME-114608	2	0	0	2	0	0	XP_033357852.1|XP_033189693.1							D1YSG0|Q7K8Y5
Glyphosate	Regulation of Insulin-like Growth Factor (IGF) transport and uptake by Insulin-like Growth Factor Binding Proteins (IGFBPs)	R-DME-381426	Regulation of Insulin-like Growth Factor (IGF) transport and uptake by Insulin-like Growth Factor Binding Proteins (IGFBPs) R-DME-381426	2	0	0	2	0	0	XP_033189693.1|KMQ91288.1							Q7K8Y5|Q9VJB6
Glyphosate	Creatine metabolism	R-CFA-71288	Creatine metabolism R-CFA-71288	1	0	0	1	0	0	XP_032455210.1							P05123
Glyphosate	Intrinsic Pathway of Fibrin Clot Formation	R-DME-140837	Intrinsic Pathway of Fibrin Clot Formation R-DME-140837	1	0	0	1	0	0	XP_033189693.1							Q7K8Y5
Glyphosate	Apoptotic cleavage of cell adhesion proteins	R-DME-351906	Apoptotic cleavage of cell adhesion proteins R-DME-351906	1	0	0	1	0	0	KMQ91288.1							Q9VJB6
Glyphosate	Common Pathway of Fibrin Clot Formation	R-DME-140875	Common Pathway of Fibrin Clot Formation R-DME-140875	1	0	0	1	0	0	XP_033189693.1							Q7K8Y5
Glyphosate	Integrin cell surface interactions	R-DME-216083	Integrin cell surface interactions R-DME-216083	1	0	0	1	0	0	KMQ91288.1							Q9VJB6
Glyphosate	Creatine metabolism	R-XTR-71288	Creatine metabolism R-XTR-71288	1	0	0	1	0	0	AEO51760.1							A0A6I8R8Q6
Glyphosate	VEGFR2 mediated vascular permeability	R-DME-5218920	VEGFR2 mediated vascular permeability R-DME-5218920	1	0	0	1	0	0	KMQ91288.1							Q9VJB6
Glyphosate	Adherens junctions interactions	R-DME-418990	Adherens junctions interactions R-DME-418990	1	0	0	1	0	0	KMQ91288.1							Q9VJB6
Glyphosate	Glucocorticoid biosynthesis	R-DME-194002	Glucocorticoid biosynthesis R-DME-194002	1	0	0	1	0	0	XP_033189693.1							Q7K8Y5
Glyphosate	Antimicrobial peptides	R-DME-6803157	Antimicrobial peptides R-DME-6803157	1	0	0	1	0	0	ATL64812.1							Q9VYX7
Glyphosate	Degradation of the extracellular matrix	R-DME-1474228	Degradation of the extracellular matrix R-DME-1474228	1	0	0	1	0	0	KMQ91288.1							Q9VJB6
Glyphosate	ECM proteoglycans	R-DME-3000178	ECM proteoglycans R-DME-3000178	1	0	0	1	0	0	XP_033189693.1							Q7K8Y5
Glyphosate	COPII-mediated vesicle transport	R-DME-204005	COPII-mediated vesicle transport R-DME-204005	1	0	0	1	0	0	XP_033189693.1							Q7K8Y5
Glyphosate	Events associated with phagocytolytic activity of PMN cells	R-DME-8941413	Events associated with phagocytolytic activity of PMN cells R-DME-8941413	1	0	0	1	0	0	XP_012141527.1							Q9VZZ4
Glyphosate	Crosslinking of collagen fibrils	R-DME-2243919	Crosslinking of collagen fibrils R-DME-2243919	1	0	0	1	0	0	XP_012141527.1							Q9VZZ4
Glyphosate	Metal sequestration by antimicrobial proteins	R-DME-6799990	Metal sequestration by antimicrobial proteins R-DME-6799990	1	0	0	1	0	0	XP_003486912.1							Q9VWV6
Glyphosate	Synthesis of Leukotrienes (LT) and Eoxins (EX)	R-DME-2142691	Synthesis of Leukotrienes (LT) and Eoxins (EX) R-DME-2142691	1	0	0	1	0	0	XP_003402713.2							Q9VBG1
Glyphosate	Thyroxine biosynthesis	R-DME-209968	Thyroxine biosynthesis R-DME-209968	1	0	0	1	0	0	XP_012141527.1							Q9VZZ4
Glyphosate	Myogenesis	R-DME-525793	Myogenesis R-DME-525793	1	0	0	1	0	0	KMQ91288.1							Q9VJB6
Glyphosate	Aflatoxin activation and detoxification	R-DME-5423646	Aflatoxin activation and detoxification R-DME-5423646	1	0	0	1	0	0	XP_003402713.2							Q9VBG1
Glyphosate	Creatine metabolism	R-DRE-71288	Creatine metabolism R-DRE-71288	1	0	0	1	0	0	XP_039309898.1							A2BHA3
Glyphosate	Cargo concentration in the ER	R-DME-5694530	Cargo concentration in the ER R-DME-5694530	1	0	0	1	0	0	XP_033189693.1							Q7K8Y5
Glyphosate	Toll and Imd signaling pathway	ko04624	Toll and Imd signaling pathway ko04624	1	0	0	0	0	1	ATL64812.1									ko:K01446
Glyphosate	Amoebiasis	ko05146	Amoebiasis ko05146	1	0	0	0	0	1	XP_033189693.1									ko:K13963
Glyphosate	Response to salinity	R-EGR-9638808	Response to salinity R-EGR-9638808	1	0	0	1	0	0	XP_033357852.1							Eucgr.F02612.1
Glyphosate	Abscisic acid (ABA) mediated signaling	R-EGR-3899351	Abscisic acid (ABA) mediated signaling R-EGR-3899351	1	0	0	1	0	0	XP_033357852.1							Eucgr.F02612.1
Study	Protein	Sequence	#Pathways	#GO CC	#GO MF	#ET	#EC	#KO	Pathways	Pathways IDs	GO CC Terms	GO MF Terms	Uniprot Proteins	Enzymes Codes	KEGG Orthologs
Glyphosate	antichymotrypsin-2-like isoform X4 [Bombus vancouverensis nearcticus]	XP_033189693.1	11	0	0	1	0	1	Intrinsic Pathway of Fibrin Clot Formation|Common Pathway of Fibrin Clot Formation|Glucocorticoid biosynthesis|ECM proteoglycans|COPII-mediated vesicle transport|Post-translational protein phosphorylation|Platelet degranulation |Cargo concentration in the ER|Regulation of Insulin-like Growth Factor (IGF) transport and uptake by Insulin-like Growth Factor Binding Proteins (IGFBPs)|Neutrophil degra…	R-DME-140837|R-DME-140875|R-DME-194002|R-DME-3000178|R-DME-204005|R-DME-8957275|R-DME-114608|R-DME-5694530|R-DME-381426|R-DME-6798695|ko05146			Q7K8Y5		ko:K13963
Glyphosate	de-cadherin-like isoform x4 protein [Lasius niger]	KMQ91288.1	8	0	0	1	0	0	Apoptotic cleavage of cell adhesion proteins|Integrin cell surface interactions|VEGFR2 mediated vascular permeability|Adherens junctions interactions|Degradation of the extracellular matrix|Post-translational protein phosphorylation|Myogenesis|Regulation of Insulin-like Growth Factor (IGF) transport and uptake by Insulin-like Growth Factor Binding Proteins (IGFBPs)	R-DME-351906|R-DME-216083|R-DME-5218920|R-DME-418990|R-DME-1474228|R-DME-8957275|R-DME-525793|R-DME-381426			Q9VJB6
Glyphosate	PREDICTED: peroxidase-like isoform X1 [Megachile rotundata]	XP_012141527.1	4	0	0	1	0	0	Events associated with phagocytolytic activity of PMN cells|Crosslinking of collagen fibrils|Thyroxine biosynthesis|Neutrophil degranulation	R-DME-8941413|R-DME-2243919|R-DME-209968|R-DME-6798695			Q9VZZ4
Glyphosate	twitchin [Bombus vosnesenskii]	XP_033357852.1	3	0	0	2	0	0	Platelet degranulation |Response to salinity|Abscisic acid (ABA) mediated signaling	R-DME-114608|R-EGR-9638808|R-EGR-3899351			D1YSG0|Eucgr.F02612.1
Glyphosate	Argk [Bombus hypocrita]	AEO51760.1	2	0	0	1	0	2	Creatine metabolism|Arginine and proline metabolism	R-XTR-71288|ko00330			A0A6I8R8Q6		ko:K00933|ko:K00934
Glyphosate	arginine kinase isoform X1 [Nasonia vitripennis]	XP_032455210.1	2	0	0	1	0	2	Creatine metabolism|Arginine and proline metabolism	R-CFA-71288|ko00330			P05123		ko:K00933|ko:K00934
Glyphosate	transferrin [Bombus impatiens]	XP_003486912.1	2	0	0	1	0	0	Metal sequestration by antimicrobial proteins|Neutrophil degranulation	R-DME-6799990|R-DME-6798695			Q9VWV6
Glyphosate	peptidoglycan recognition protein SA [Bombus ignitus]	ATL64812.1	2	0	0	1	0	1	Antimicrobial peptides|Toll and Imd signaling pathway	R-DME-6803157|ko04624			Q9VYX7		ko:K01446
Glyphosate	arginine kinase isoform X1 [Solenopsis invicta]	XP_039309898.1	2	0	0	1	0	2	Creatine metabolism|Arginine and proline metabolism	R-DRE-71288|ko00330			A2BHA3		ko:K00933|ko:K00934
Glyphosate	Bombus impatiens dipeptidase 1_uncharacterized protein LOC100650183 [Bombus terrestris]	XP_003402713.2	2	0	0	1	0	0	Synthesis of Leukotrienes (LT) and Eoxins (EX)|Aflatoxin activation and detoxification	R-DME-2142691|R-DME-5423646			Q9VBG1
Study	Pathway	Pathway ID	Pathway Pathway ID	#Seqs	#GO CC	#GO MF	#ET	#EC	#KO	Sequences	Fisher Tag	Fisher P-value	GSEA Tag	GSEA NES	GO CC Terms	GO MF Terms	Uniprot Proteins	Enzymes Codes	KEGG Orthologs
Sulfoxaflor	COPII-mediated vesicle transport	R-DME-204005	COPII-mediated vesicle transport R-DME-204005	1	0	0	1	0	0	XP_003398424.1							Q9VFC2
Sulfoxaflor	Defective C1GALT1C1 causes TNPS	R-HSA-5083632	Defective C1GALT1C1 causes TNPS R-HSA-5083632	1	0	0	1	0	0	XP_003708656.1							Q6W4X9
Sulfoxaflor	Glycosphingolipid metabolism	R-HSA-1660662	Glycosphingolipid metabolism R-HSA-1660662	1	0	0	1	0	0	XP_033196378.1							P04062
Sulfoxaflor	Post-translational protein phosphorylation	R-DME-8957275	Post-translational protein phosphorylation R-DME-8957275	1	0	0	1	0	0	XP_003398424.1							Q9VFC2
Sulfoxaflor	Platelet degranulation	R-DME-114608	Platelet degranulation R-DME-114608	1	0	0	1	0	0	XP_003398424.1							Q9VFC2
Sulfoxaflor	Intrinsic Pathway of Fibrin Clot Formation	R-DME-140837	Intrinsic Pathway of Fibrin Clot Formation R-DME-140837	1	0	0	1	0	0	XP_003398424.1							Q9VFC2
Sulfoxaflor	Termination of O-glycan biosynthesis	R-HSA-977068	Termination of O-glycan biosynthesis R-HSA-977068	1	0	0	1	0	0	XP_003708656.1							Q6W4X9
Sulfoxaflor	Defective GALNT12 causes CRCS1	R-HSA-5083636	Defective GALNT12 causes CRCS1 R-HSA-5083636	1	0	0	1	0	0	XP_003708656.1							Q6W4X9
Sulfoxaflor	Common Pathway of Fibrin Clot Formation	R-DME-140875	Common Pathway of Fibrin Clot Formation R-DME-140875	1	0	0	1	0	0	XP_003398424.1							Q9VFC2
Sulfoxaflor	Glucocorticoid biosynthesis	R-DME-194002	Glucocorticoid biosynthesis R-DME-194002	1	0	0	1	0	0	XP_003398424.1							Q9VFC2
Sulfoxaflor	Dectin-2 family	R-HSA-5621480	Dectin-2 family R-HSA-5621480	1	0	0	1	0	0	XP_003708656.1							Q6W4X9
Sulfoxaflor	Association of TriC/CCT with target proteins during biosynthesis	R-HSA-390471	Association of TriC/CCT with target proteins during biosynthesis R-HSA-390471	1	0	0	1	0	0	XP_033196378.1							P04062
Sulfoxaflor	Cargo concentration in the ER	R-DME-5694530	Cargo concentration in the ER R-DME-5694530	1	0	0	1	0	0	XP_003398424.1							Q9VFC2
Sulfoxaflor	Regulation of Insulin-like Growth Factor (IGF) transport and uptake by Insulin-like Growth Factor Binding Proteins (IGFBPs)	R-DME-381426	Regulation of Insulin-like Growth Factor (IGF) transport and uptake by Insulin-like Growth Factor Binding Proteins (IGFBPs) R-DME-381426	1	0	0	1	0	0	XP_003398424.1							Q9VFC2
Sulfoxaflor	Defective GALNT3 causes HFTC	R-HSA-5083625	Defective GALNT3 causes HFTC R-HSA-5083625	1	0	0	1	0	0	XP_003708656.1							Q6W4X9
Sulfoxaflor	ECM proteoglycans	R-DME-3000178	ECM proteoglycans R-DME-3000178	1	0	0	1	0	0	XP_003398424.1							Q9VFC2
Sulfoxaflor	HSF1-dependent transactivation	R-DME-3371571	HSF1-dependent transactivation R-DME-3371571	1	0	0	1	0	0	KYQ52813.1							Q8IQW5
Sulfoxaflor	Neutrophil degranulation	R-DME-6798695	Neutrophil degranulation R-DME-6798695	1	0	0	1	0	0	XP_003398424.1							Q9VFC2
Sulfoxaflor	Lysosome	ko04142	Lysosome ko04142	1	0	0	0	0	1	XP_033196378.1									ko:K01201
Sulfoxaflor	Amoebiasis	ko05146	Amoebiasis ko05146	1	0	0	0	0	1	XP_003398424.1									ko:K13963
Sulfoxaflor	Sphingolipid metabolism	ko00600	Sphingolipid metabolism ko00600	1	0	0	0	0	1	XP_033196378.1									ko:K01201
Sulfoxaflor	Other glycan degradation	ko00511	Other glycan degradation ko00511	1	0	0	0	0	1	XP_033196378.1									ko:K01201
Study	Protein	Sequence	#Pathways	#GO CC	#GO MF	#ET	#EC	#KO	Pathways	Pathways IDs	GO CC Terms	GO MF Terms	Uniprot Proteins	Enzymes Codes	KEGG Orthologs
Sulfoxaflor	serine protease inhibitor 88Ea [Bombus terrestris]	XP_003398424.1	11	0	0	1	0	1	COPII-mediated vesicle transport|Post-translational protein phosphorylation|Platelet degranulation |Intrinsic Pathway of Fibrin Clot Formation|Common Pathway of Fibrin Clot Formation|Glucocorticoid biosynthesis|Cargo concentration in the ER|Regulation of Insulin-like Growth Factor (IGF) transport and uptake by Insulin-like Growth Factor Binding Proteins (IGFBPs)|ECM proteoglycans|Neutrophil degra…	R-DME-204005|R-DME-8957275|R-DME-114608|R-DME-140837|R-DME-140875|R-DME-194002|R-DME-5694530|R-DME-381426|R-DME-3000178|R-DME-6798695|ko05146			Q9VFC2		ko:K13963
Sulfoxaflor	PREDICTED: chymotrypsin inhibitor-like [Megachile rotundata]	XP_003708656.1	5	0	0	1	0	0	Defective C1GALT1C1 causes TNPS|Termination of O-glycan biosynthesis|Defective GALNT12 causes CRCS1|Dectin-2 family|Defective GALNT3 causes HFTC	R-HSA-5083632|R-HSA-977068|R-HSA-5083636|R-HSA-5621480|R-HSA-5083625			Q6W4X9
Sulfoxaflor	lysosomal acid glucosylceramidase-like isoform X1 [Bombus vancouverensis nearcticus]	XP_033196378.1	5	0	0	1	0	1	Glycosphingolipid metabolism|Association of TriC/CCT with target proteins during biosynthesis|Lysosome|Sphingolipid metabolism|Other glycan degradation	R-HSA-1660662|R-HSA-390471|ko04142|ko00600|ko00511			P04062		ko:K01201
Sulfoxaflor	Heat shock protein beta-1 [Trachymyrmex zeteki]	KYQ52813.1	1	0	0	1	0	0	HSF1-dependent transactivation	R-DME-3371571			Q8IQW5

## Sheet: Table S7
										List names	number of elements	number of unique elements
										Amistar	133	133
										Glyphosate	31	31
										Sulfoxaflor	22	22
										Overall number of unique elements		158
	Names	total	elements
	Amistar Glyphosate Sulfoxaflor	11	Platelet degranulation R-DME-114608 Glucocorticoid biosynthesis R-DME-194002 Neutrophil degranulation R-DME-6798695 Cargo concentration in the ER R-DME-5694530 Regulation of Insulin-like Growth Factor (IGF) transport and uptake by Insulin-like Growth Factor Binding Proteins (IGFBPs) R-DME-381426 ECM proteoglycans R-DME-3000178 COPII-mediated vesicle transport R-DME-204005 Post-translational prote…
	Amistar Glyphosate	3	Metal sequestration by antimicrobial proteins R-DME-6799990 Antimicrobial peptides R-DME-6803157 Toll and Imd signaling pathway ko04624
	Amistar Sulfoxaflor	3	Lysosome ko04142 Other glycan degradation ko00511 HSF1-dependent transactivation R-DME-3371571
	Amistar	116	Glutathione metabolism ko00480 Metabolism of xenobiotics by cytochrome P450 ko00980 Biosynthesis of aspirin-triggered D-series resolvins R-BTA-9020265 Human papillomavirus infection ko05165 Biosynthesis of D-series resolvins R-BTA-9018676 Glutathione conjugation R-DME-156590 Activation of pre-replication complex R-BNA-9645850 Heme signaling R-RNO-9707616 Retinoid metabolism and transport R-RNO-97…
	Glyphosate	17	Response to salinity R-EGR-9638808 Synthesis of Leukotrienes (LT) and Eoxins (EX) R-DME-2142691 Aflatoxin activation and detoxification R-DME-5423646 Creatine metabolism R-CFA-71288 Creatine metabolism R-DRE-71288 Arginine and proline metabolism ko00330 Abscisic acid (ABA) mediated signaling R-EGR-3899351 Apoptotic cleavage of cell adhesion proteins R-DME-351906 Creatine metabolism R-XTR-71288 Ad…
	Sulfoxaflor	8	Defective GALNT12 causes CRCS1 R-HSA-5083636 Dectin-2 family R-HSA-5621480 Defective GALNT3 causes HFTC R-HSA-5083625 Defective C1GALT1C1 causes TNPS R-HSA-5083632 Association of TriC/CCT with target proteins during biosynthesis R-HSA-390471 Glycosphingolipid metabolism R-HSA-1660662 Sphingolipid metabolism ko00600 Termination of O-glycan biosynthesis R-HSA-977068
